# Supplementary material for: Using hybridization networks to retrace the evolution of Indo-European languages
Source: BMC Evol Biol. 2016 Sep 6;16(1):180. doi: 10.1186/s12862-016-0745-6 (PMC5012036; doi:10.1186/s12862-016-0745-6)
Supplement: Additional file 1: — Biolinguistic IE data archive. This file includes phonetic data, data matrices, Newick strings and word trees discussed in this paper as well as Perl and Python scripts for computing the Levenshtein and SCA distances. (ZIP 328 kb) [file 12862_2016_745_MOESM1_ESM.zip]

Archive with 175 entries (175 files):
- words_IELex_phonological_data/animal.mat.txt
- words_IELex_phonological_data/animal.newickfile.txt
- words_IELex_phonological_data/animal.txt
- words_IELex_phonological_data/bark.txt
- words_IELex_phonological_data/belly.mat.txt
- words_IELex_phonological_data/belly.newickfile.txt
- words_IELex_phonological_data/belly.txt
- words_IELex_phonological_data/count.mat.txt
- words_IELex_phonological_data/count.newickfile.txt
- words_IELex_phonological_data/count.txt
- words_IELex_phonological_data/die.mat.txt
- words_IELex_phonological_data/die.newickfile.txt
- words_IELex_phonological_data/die.txt
- words_IELex_phonological_data/dust.mat.txt
- words_IELex_phonological_data/dust.newickfile.txt
- words_IELex_phonological_data/dust.txt
- words_IELex_phonological_data/egg.mat.txt
- words_IELex_phonological_data/egg.newickfile.txt
- words_IELex_phonological_data/egg.txt
- words_IELex_phonological_data/few.mat.txt
- words_IELex_phonological_data/few.newickfile.txt
- words_IELex_phonological_data/few.txt
- words_IELex_phonological_data/flower.mat.txt
- words_IELex_phonological_data/flower.newickfile.txt
- words_IELex_phonological_data/flower.txt
- words_IELex_phonological_data/fruit.mat.txt
- words_IELex_phonological_data/fruit.newickfile.txt
- words_IELex_phonological_data/fruit.txt
- words_IELex_phonological_data/give.mat.txt
- words_IELex_phonological_data/give.newickfile.txt
- words_IELex_phonological_data/give.txt
- words_IELex_phonological_data/husband.mat.txt
- words_IELex_phonological_data/husband.newickfile.txt
- words_IELex_phonological_data/husband.txt
- words_IELex_phonological_data/lake.mat.txt
- words_IELex_phonological_data/lake.newickfile.txt
- words_IELex_phonological_data/lake.txt
- words_IELex_phonological_data/leg.mat.txt
- words_IELex_phonological_data/leg.newickfile.txt
- words_IELex_phonological_data/leg.txt
- words_IELex_phonological_data/many.mat.txt
- words_IELex_phonological_data/many.newickfile.txt
- words_IELex_phonological_data/many.txt
- words_IELex_phonological_data/mountain.mat.txt
- words_IELex_phonological_data/mountain.newickfile.txt
- words_IELex_phonological_data/mountain.txt
- words_IELex_phonological_data/person.mat.txt
- words_IELex_phonological_data/person.newickfile.txt
- words_IELex_phonological_data/person.txt
- words_IELex_phonological_data/river.mat.txt
- words_IELex_phonological_data/river.newickfile.txt
- words_IELex_phonological_data/river.txt
- words_IELex_phonological_data/root.mat.txt
- words_IELex_phonological_data/root.newickfile.txt
- words_IELex_phonological_data/root.txt
- words_IELex_phonological_data/skin.mat.txt
- words_IELex_phonological_data/skin.newickfile.txt
- words_IELex_phonological_data/skin.txt
- words_IELex_phonological_data/smoke.mat.txt
- words_IELex_phonological_data/smoke.newickfile.txt
- words_IELex_phonological_data/smoke.txt
- words_IELex_phonological_data/snake.mat.txt
- words_IELex_phonological_data/snake.newickfile.txt
- words_IELex_phonological_data/snake.txt
- words_IELex_phonological_data/split.mat.txt
- words_IELex_phonological_data/split.newickfile.txt
- words_IELex_phonological_data/split.txt
- words_IELex_phonological_data/stick.mat.txt
- words_IELex_phonological_data/stick.newickfile.txt
- words_IELex_phonological_data/stick.txt
- words_IELex_phonological_data/they.mat.txt
- words_IELex_phonological_data/they.newickfile.txt
- words_IELex_phonological_data/they.txt
- words_IELex_phonological_data/tree.mat.txt
- words_IELex_phonological_data/tree.newickfile.txt
- words_IELex_phonological_data/tree.txt
- words_IELex_phonological_data/vomit.mat.txt
- words_IELex_phonological_data/vomit.newickfile.txt
- words_IELex_phonological_data/vomit.txt
- words_IELex_phonological_data/wing.mat.txt
- words_IELex_phonological_data/wing.newickfile.txt
- words_IELex_phonological_data/wing.txt
- words_IELex_scripts/distance_levenshtein.pl
- words_IELex_scripts/distance_sca.py
- words_IELex_scripts/fruit.txt
- words_IELex_scripts/out1.txt
- words_IELex_scripts/out2.txt
- words_IELex_scripts/README.txt
- words_IELex_lexeme_data/animal.mat.txt
- words_IELex_lexeme_data/animal.newickfile.txt
- words_IELex_lexeme_data/animal.txt
- words_IELex_lexeme_data/bark.mat.txt
- words_IELex_lexeme_data/bark.newickfile.txt
- words_IELex_lexeme_data/bark.txt
- words_IELex_lexeme_data/belly.mat.txt
- words_IELex_lexeme_data/belly.newickfile.txt
- words_IELex_lexeme_data/belly.txt
- words_IELex_lexeme_data/count.mat.txt
- words_IELex_lexeme_data/count.newickfile.txt
- words_IELex_lexeme_data/count.txt
- words_IELex_lexeme_data/die.mat.txt
- words_IELex_lexeme_data/die.newickfile.txt
- words_IELex_lexeme_data/die.txt
- words_IELex_lexeme_data/dust.mat.txt
- words_IELex_lexeme_data/dust.newickfile.txt
- words_IELex_lexeme_data/dust.txt
- words_IELex_lexeme_data/egg.mat.txt
- words_IELex_lexeme_data/egg.newickfile.txt
- words_IELex_lexeme_data/egg.txt
- words_IELex_lexeme_data/few.mat.txt
- words_IELex_lexeme_data/few.newickfile.txt
- words_IELex_lexeme_data/few.txt
- words_IELex_lexeme_data/flower.mat.txt
- words_IELex_lexeme_data/flower.newickfile.txt
- words_IELex_lexeme_data/flower.txt
- words_IELex_lexeme_data/fruit.mat.txt
- words_IELex_lexeme_data/fruit.newickfile.txt
- words_IELex_lexeme_data/fruit.txt
- words_IELex_lexeme_data/give.mat.txt
- words_IELex_lexeme_data/give.newickfile.txt
- words_IELex_lexeme_data/give.txt
- words_IELex_lexeme_data/husband.newickfile.txt
- words_IELex_lexeme_data/husband.txt
- words_IELex_lexeme_data/hushband.mat.txt
- words_IELex_lexeme_data/lake.mat.txt
- words_IELex_lexeme_data/lake.newickfile.txt
- words_IELex_lexeme_data/lake.txt
- words_IELex_lexeme_data/leg.mat.txt
- words_IELex_lexeme_data/leg.newickfile.txt
- words_IELex_lexeme_data/leg.txt
- words_IELex_lexeme_data/many.mat.txt
- words_IELex_lexeme_data/many.newickfile.txt
- words_IELex_lexeme_data/many.txt
- words_IELex_lexeme_data/mountain.mat.txt
- words_IELex_lexeme_data/mountain.newickfile.txt
- words_IELex_lexeme_data/mountain.txt
- words_IELex_lexeme_data/person.mat.txt
- words_IELex_lexeme_data/person.newickfile.txt
- words_IELex_lexeme_data/person.txt
- words_IELex_lexeme_data/river.mat.txt
- words_IELex_lexeme_data/river.newickfile.txt
- words_IELex_lexeme_data/river.txt
- words_IELex_lexeme_data/root.mat.txt
- words_IELex_lexeme_data/root.newickfile.txt
- words_IELex_lexeme_data/root.txt
- words_IELex_lexeme_data/skin.mat.txt
- words_IELex_lexeme_data/skin.newickfile.txt
- words_IELex_lexeme_data/skin.txt
- words_IELex_lexeme_data/smoke.mat.txt
- words_IELex_lexeme_data/smoke.newickfile.txt
- words_IELex_lexeme_data/smoke.txt
- words_IELex_lexeme_data/snake.mat.txt
- words_IELex_lexeme_data/snake.newickfile.txt
- words_IELex_lexeme_data/snake.txt
- words_IELex_lexeme_data/split.mat.txt
- words_IELex_lexeme_data/split.newickfile.txt
- words_IELex_lexeme_data/split.txt
- words_IELex_lexeme_data/stick.mat.txt
- words_IELex_lexeme_data/stick.newickfile.txt
- words_IELex_lexeme_data/stick.txt
- words_IELex_lexeme_data/they.mat.txt
- words_IELex_lexeme_data/they.newickfile.txt
- words_IELex_lexeme_data/they.txt
- words_IELex_lexeme_data/tree.mat.txt
- words_IELex_lexeme_data/tree.newickfile.txt
- words_IELex_lexeme_data/tree.txt
- words_IELex_lexeme_data/vomit.mat.txt
- words_IELex_lexeme_data/vomit.newickfile.txt
- words_IELex_lexeme_data/vomit.txt
- words_IELex_lexeme_data/wing.mat.txt
- words_IELex_lexeme_data/wing.newickfile.txt
- words_IELex_lexeme_data/wing.txt
- Word_trees.pdf
- words_IELex_phonological_data/bark.mat.txt
- words_IELex_phonological_data/bark.newickfile.txt
