# Supplementary material for: Using hybridization networks to retrace the evolution of Indo-European languages
Source: BMC Evol Biol. 2016 Sep 6;16(1):180. doi: 10.1186/s12862-016-0745-6 (PMC5012036; doi:10.1186/s12862-016-0745-6)
Supplement: Additional file 1: — Biolinguistic IE data archive. This file includes phonetic data, data matrices, Newick strings and word trees discussed in this paper as well as Perl and Python scripts for computing the Levenshtein and SCA distances. (ZIP 328 kb) [file 12862_2016_745_MOESM1_ESM.zip › words_IELex_phonological_data/animal.mat.txt]

12
Assamese  0.000 0.000 0.661 0.671 0.560 0.661 0.637 0.637 0.670 0.697 0.679 0.655 
Oriya     0.000 0.000 0.661 0.671 0.560 0.661 0.637 0.637 0.670 0.697 0.679 0.655 
English   0.661 0.661 0.000 0.096 0.208 0.022 0.044 0.044 0.130 0.610 0.267 0.289 
Catalan   0.671 0.671 0.096 0.000 0.271 0.074 0.096 0.096 0.179 0.618 0.265 0.287 
Brazilian 0.560 0.560 0.208 0.271 0.000 0.188 0.163 0.163 0.233 0.523 0.463 0.438 
Portugues 0.661 0.661 0.022 0.074 0.188 0.000 0.022 0.022 0.109 0.627 0.244 0.267 
Spanish   0.637 0.637 0.044 0.096 0.163 0.022 0.000 0.000 0.088 0.605 0.267 0.244 
French    0.637 0.637 0.044 0.096 0.163 0.022 0.000 0.000 0.088 0.605 0.267 0.244 
Italian   0.670 0.670 0.130 0.179 0.233 0.109 0.088 0.088 0.000 0.543 0.341 0.320 
Old_Irish 0.697 0.697 0.610 0.618 0.523 0.627 0.605 0.605 0.543 0.000 0.640 0.618 
Cornish   0.679 0.679 0.267 0.265 0.463 0.244 0.267 0.267 0.341 0.640 0.000 0.022 
Breton_St 0.655 0.655 0.289 0.287 0.438 0.267 0.244 0.244 0.320 0.618 0.022 0.000 
