# Supplementary material for: Using hybridization networks to retrace the evolution of Indo-European languages
Source: BMC Evol Biol. 2016 Sep 6;16(1):180. doi: 10.1186/s12862-016-0745-6 (PMC5012036; doi:10.1186/s12862-016-0745-6)
Supplement: Additional file 1: — Biolinguistic IE data archive. This file includes phonetic data, data matrices, Newick strings and word trees discussed in this paper as well as Perl and Python scripts for computing the Levenshtein and SCA distances. (ZIP 328 kb) [file 12862_2016_745_MOESM1_ESM.zip › words_IELex_phonological_data/animal.txt]

Assamese	prani
Oriya	praɳi
English	'ænɪməl
Catalan	əni’mal
Brazilian	aniˈmau
Portuguese_St	ɐniˈmaɫ
Spanish	ani'mal
French	animal
Italian	ani'male
Old_Irish	anṽan(d)e
Cornish	ɛ'nɛval
Breton_St	ɑ̃ˈneval
