# Supplementary material for: Using hybridization networks to retrace the evolution of Indo-European languages
Source: BMC Evol Biol. 2016 Sep 6;16(1):180. doi: 10.1186/s12862-016-0745-6 (PMC5012036; doi:10.1186/s12862-016-0745-6)
Supplement: Additional file 1: — Biolinguistic IE data archive. This file includes phonetic data, data matrices, Newick strings and word trees discussed in this paper as well as Perl and Python scripts for computing the Levenshtein and SCA distances. (ZIP 328 kb) [file 12862_2016_745_MOESM1_ESM.zip › words_IELex_phonological_data/bark.txt]

Old_Norse	bɔrkr
Icelandic_St	ˈb̥œr̥kʏr
Faroese	ˈb̥œɹ̥kʊɹ
Norwegian	baɾk
Stavangersk	bɔʁk
Old_Swedish	ˈbarker
Swedish	bark
Övdalian	bɑrk
Danish	b̥ɑːg̥
Danish_Fjolde	ˈbɑɹəɡ
Gutnish_Lau	bark
English	bɑ:k
German	'bɔrkə
