# Supplementary material for: Using hybridization networks to retrace the evolution of Indo-European languages
Source: BMC Evol Biol. 2016 Sep 6;16(1):180. doi: 10.1186/s12862-016-0745-6 (PMC5012036; doi:10.1186/s12862-016-0745-6)
Supplement: Additional file 1: — Biolinguistic IE data archive. This file includes phonetic data, data matrices, Newick strings and word trees discussed in this paper as well as Perl and Python scripts for computing the Levenshtein and SCA distances. (ZIP 328 kb) [file 12862_2016_745_MOESM1_ESM.zip › words_IELex_phonological_data/belly.mat.txt]

14
German    0.000 0.544 0.268 0.268 0.356 0.373 0.268 0.268 0.268 0.535 0.535 0.535 0.268 0.268 
English   0.544 0.000 0.474 0.510 0.325 0.434 0.510 0.510 0.510 0.523 0.523 0.523 0.510 0.510 
Gutnish_L 0.268 0.474 0.000 0.040 0.228 0.319 0.040 0.040 0.040 0.374 0.374 0.374 0.040 0.040 
Dutch_Lis 0.268 0.510 0.040 0.000 0.195 0.319 0.040 0.040 0.040 0.374 0.374 0.374 0.040 0.040 
Old_Irish 0.356 0.325 0.228 0.195 0.000 0.482 0.228 0.228 0.228 0.480 0.480 0.480 0.228 0.228 
Danish    0.373 0.434 0.319 0.319 0.482 0.000 0.269 0.269 0.269 0.540 0.540 0.540 0.269 0.269 
Swedish   0.268 0.510 0.040 0.040 0.228 0.269 0.000 0.000 0.000 0.343 0.343 0.343 0.000 0.000 
Stavanger 0.268 0.510 0.040 0.040 0.228 0.269 0.000 0.000 0.000 0.343 0.343 0.343 0.000 0.000 
Norwegian 0.268 0.510 0.040 0.040 0.228 0.269 0.000 0.000 0.000 0.343 0.343 0.343 0.000 0.000 
Old_Swedi 0.535 0.523 0.374 0.374 0.480 0.540 0.343 0.343 0.343 0.000 0.025 0.025 0.343 0.343 
Icelandic 0.535 0.523 0.374 0.374 0.480 0.540 0.343 0.343 0.343 0.025 0.000 0.000 0.343 0.343 
Faroese   0.535 0.523 0.374 0.374 0.480 0.540 0.343 0.343 0.343 0.025 0.000 0.000 0.343 0.343 
Danish_Fj 0.268 0.510 0.040 0.040 0.228 0.269 0.000 0.000 0.000 0.343 0.343 0.343 0.000 0.000 
Frisian   0.268 0.510 0.040 0.040 0.228 0.269 0.000 0.000 0.000 0.343 0.343 0.343 0.000 0.000 
