# Supplementary material for: Using hybridization networks to retrace the evolution of Indo-European languages
Source: BMC Evol Biol. 2016 Sep 6;16(1):180. doi: 10.1186/s12862-016-0745-6 (PMC5012036; doi:10.1186/s12862-016-0745-6)
Supplement: Additional file 1: — Biolinguistic IE data archive. This file includes phonetic data, data matrices, Newick strings and word trees discussed in this paper as well as Perl and Python scripts for computing the Levenshtein and SCA distances. (ZIP 328 kb) [file 12862_2016_745_MOESM1_ESM.zip › words_IELex_phonological_data/belly.txt]

German	baŭx
English	bɛlɪ
Gutnish_Lau	bɛuk
Dutch_List	bœyk
Old_Irish	bolg
Danish	b̥uˀ
Swedish	bʉ:k
Stavangersk	bʉːɡ
Norwegian	bʉːk
Old_Swedish	ˈbuːker
Icelandic_St	ˈb̥uːkʰʏr
Faroese	ˈb̥uːkʊɹ
Danish_Fjolde	buɡ
Frisian	buk
