# Supplementary material for: Using hybridization networks to retrace the evolution of Indo-European languages
Source: BMC Evol Biol. 2016 Sep 6;16(1):180. doi: 10.1186/s12862-016-0745-6 (PMC5012036; doi:10.1186/s12862-016-0745-6)
Supplement: Additional file 1: — Biolinguistic IE data archive. This file includes phonetic data, data matrices, Newick strings and word trees discussed in this paper as well as Perl and Python scripts for computing the Levenshtein and SCA distances. (ZIP 328 kb) [file 12862_2016_745_MOESM1_ESM.zip › words_IELex_phonological_data/die.txt]

Old_Norse	ˈdɛyja
Icelandic_St	ˈd̥eiːja
Faroese	ˈd̥ɔd̥ʒːa
Norwegian	døː
Stavangersk	dœɪ
Stavangersk2	døː
Old_Swedish	ˈdøjːa
Swedish	dø:
Övdalian	ˈdæ̀ːɑ
Danish	d̥øˀ
Danish_Fjolde	dyø
Gutnish_Lau	doɪ
English	daɪ
Frisian	dɪ.ə
