# Supplementary material for: Using hybridization networks to retrace the evolution of Indo-European languages
Source: BMC Evol Biol. 2016 Sep 6;16(1):180. doi: 10.1186/s12862-016-0745-6 (PMC5012036; doi:10.1186/s12862-016-0745-6)
Supplement: Additional file 1: — Biolinguistic IE data archive. This file includes phonetic data, data matrices, Newick strings and word trees discussed in this paper as well as Perl and Python scripts for computing the Levenshtein and SCA distances. (ZIP 328 kb) [file 12862_2016_745_MOESM1_ESM.zip › words_IELex_phonological_data/egg.mat.txt]

37
Greek_Mod 0.000 0.844 0.645 0.500 0.821 0.715 0.671 0.560 0.687 0.648 0.648 0.648 0.648 0.648 0.648 0.648 0.648 0.648 0.491 0.648 0.648 0.807 0.864 0.791 0.633 0.864 0.366 0.459 0.537 0.459 0.674 0.491 0.692 0.585 0.921 0.864 0.537 
Armenian_ 0.844 0.000 0.883 0.708 0.708 0.579 0.811 0.783 0.671 0.800 0.800 0.800 0.800 0.800 0.800 0.800 0.800 0.800 0.800 0.800 0.800 0.662 0.662 0.700 0.897 0.662 0.813 0.879 0.800 0.879 0.800 0.800 0.809 0.733 0.733 0.562 0.733 
Iron_Osse 0.645 0.883 0.000 0.236 0.599 0.631 0.672 0.373 0.512 0.342 0.342 0.342 0.342 0.342 0.342 0.342 0.342 0.342 0.542 0.342 0.342 0.736 0.803 0.692 0.938 0.803 0.863 0.910 0.819 0.910 0.819 0.542 0.824 0.883 0.750 0.803 0.819 
Digor_Oss 0.500 0.708 0.236 0.000 0.423 0.454 0.527 0.189 0.303 0.491 0.491 0.491 0.491 0.491 0.491 0.491 0.491 0.491 0.648 0.491 0.491 0.807 0.864 0.791 0.805 0.864 0.714 0.782 0.884 0.782 0.884 0.648 0.642 0.913 0.545 0.864 0.884 
Old_Churc 0.821 0.708 0.599 0.423 0.000 0.381 0.309 0.283 0.421 0.846 0.846 0.846 0.846 0.846 0.846 0.846 0.846 0.846 0.975 0.846 0.846 1.022 1.017 1.010 0.938 1.056 0.885 0.882 1.039 0.882 1.039 0.975 0.862 1.022 0.701 1.056 1.039 
Bulgarian 0.715 0.579 0.631 0.454 0.381 0.000 0.444 0.338 0.435 0.593 0.593 0.593 0.593 0.593 0.593 0.593 0.593 0.593 0.750 0.593 0.593 0.879 0.822 0.837 0.797 0.879 0.705 0.700 0.874 0.733 0.874 0.795 0.631 0.879 0.434 0.879 0.874 
Russian   0.671 0.811 0.672 0.527 0.309 0.444 0.000 0.321 0.487 0.899 0.899 0.899 0.899 0.899 0.899 0.899 0.899 0.899 0.791 0.899 0.899 0.916 0.952 0.906 0.882 0.952 0.827 0.809 0.954 0.809 0.954 0.791 0.832 0.941 0.633 0.952 0.954 
Polish    0.560 0.783 0.373 0.189 0.283 0.338 0.321 0.000 0.400 0.606 0.606 0.606 0.606 0.606 0.606 0.606 0.606 0.606 0.734 0.606 0.606 0.877 0.921 0.865 0.851 0.921 0.782 0.767 0.927 0.767 0.927 0.734 0.778 0.913 0.550 0.921 0.927 
Czech     0.687 0.671 0.512 0.303 0.421 0.435 0.487 0.400 0.000 0.698 0.698 0.698 0.698 0.698 0.698 0.698 0.698 0.698 0.827 0.698 0.698 0.921 0.877 0.909 0.851 0.921 0.718 0.596 0.848 0.624 0.927 0.863 0.738 0.550 0.650 0.921 0.848 
Old_Norse 0.648 0.800 0.342 0.491 0.846 0.593 0.899 0.606 0.698 0.000 0.000 0.000 0.000 0.000 0.000 0.000 0.000 0.000 0.267 0.000 0.000 0.638 0.538 0.600 0.918 0.638 0.802 0.829 0.733 0.874 0.733 0.333 0.723 0.800 0.800 0.638 0.733 
Icelandic 0.648 0.800 0.342 0.491 0.846 0.593 0.899 0.606 0.698 0.000 0.000 0.000 0.000 0.000 0.000 0.000 0.000 0.000 0.267 0.000 0.000 0.638 0.538 0.600 0.918 0.638 0.802 0.829 0.733 0.874 0.733 0.333 0.723 0.800 0.800 0.638 0.733 
Faroese   0.648 0.800 0.342 0.491 0.846 0.593 0.899 0.606 0.698 0.000 0.000 0.000 0.000 0.000 0.000 0.000 0.000 0.000 0.267 0.000 0.000 0.638 0.538 0.600 0.918 0.638 0.802 0.829 0.733 0.874 0.733 0.333 0.723 0.800 0.800 0.638 0.733 
Norwegian 0.648 0.800 0.342 0.491 0.846 0.593 0.899 0.606 0.698 0.000 0.000 0.000 0.000 0.000 0.000 0.000 0.000 0.000 0.267 0.000 0.000 0.638 0.538 0.600 0.918 0.638 0.802 0.829 0.733 0.874 0.733 0.333 0.723 0.800 0.800 0.638 0.733 
Stavanger 0.648 0.800 0.342 0.491 0.846 0.593 0.899 0.606 0.698 0.000 0.000 0.000 0.000 0.000 0.000 0.000 0.000 0.000 0.267 0.000 0.000 0.638 0.538 0.600 0.918 0.638 0.802 0.829 0.733 0.874 0.733 0.333 0.723 0.800 0.800 0.638 0.733 
Old_Swedi 0.648 0.800 0.342 0.491 0.846 0.593 0.899 0.606 0.698 0.000 0.000 0.000 0.000 0.000 0.000 0.000 0.000 0.000 0.267 0.000 0.000 0.638 0.538 0.600 0.918 0.638 0.802 0.829 0.733 0.874 0.733 0.333 0.723 0.800 0.800 0.638 0.733 
Swedish   0.648 0.800 0.342 0.491 0.846 0.593 0.899 0.606 0.698 0.000 0.000 0.000 0.000 0.000 0.000 0.000 0.000 0.000 0.267 0.000 0.000 0.638 0.538 0.600 0.918 0.638 0.802 0.829 0.733 0.874 0.733 0.333 0.723 0.800 0.800 0.638 0.733 
Övdalian  0.648 0.800 0.342 0.491 0.846 0.593 0.899 0.606 0.698 0.000 0.000 0.000 0.000 0.000 0.000 0.000 0.000 0.000 0.267 0.000 0.000 0.638 0.538 0.600 0.918 0.638 0.802 0.829 0.733 0.874 0.733 0.333 0.723 0.800 0.800 0.638 0.733 
Danish    0.648 0.800 0.342 0.491 0.846 0.593 0.899 0.606 0.698 0.000 0.000 0.000 0.000 0.000 0.000 0.000 0.000 0.000 0.267 0.000 0.000 0.638 0.538 0.600 0.918 0.638 0.802 0.829 0.733 0.874 0.733 0.333 0.723 0.800 0.800 0.638 0.733 
Danish_Fj 0.491 0.800 0.542 0.648 0.975 0.750 0.791 0.734 0.827 0.267 0.267 0.267 0.267 0.267 0.267 0.267 0.267 0.267 0.000 0.267 0.267 0.638 0.538 0.600 0.918 0.638 0.802 0.829 0.733 0.874 0.733 0.067 0.723 0.800 0.800 0.638 0.733 
Gutnish_L 0.648 0.800 0.342 0.491 0.846 0.593 0.899 0.606 0.698 0.000 0.000 0.000 0.000 0.000 0.000 0.000 0.000 0.000 0.267 0.000 0.000 0.638 0.538 0.600 0.918 0.638 0.802 0.829 0.733 0.874 0.733 0.333 0.723 0.800 0.800 0.638 0.733 
English   0.648 0.800 0.342 0.491 0.846 0.593 0.899 0.606 0.698 0.000 0.000 0.000 0.000 0.000 0.000 0.000 0.000 0.000 0.267 0.000 0.000 0.638 0.538 0.600 0.918 0.638 0.802 0.829 0.733 0.874 0.733 0.333 0.723 0.800 0.800 0.638 0.733 
Frisian   0.807 0.662 0.736 0.807 1.022 0.879 0.916 0.877 0.921 0.638 0.638 0.638 0.638 0.638 0.638 0.638 0.638 0.638 0.638 0.638 0.638 0.000 0.200 0.077 0.905 0.200 0.782 0.879 0.638 0.879 0.638 0.638 0.636 0.662 0.662 0.200 0.638 
Dutch_Lis 0.864 0.662 0.803 0.864 1.017 0.822 0.952 0.921 0.877 0.538 0.538 0.538 0.538 0.538 0.538 0.538 0.538 0.538 0.538 0.538 0.538 0.200 0.000 0.277 0.905 0.200 0.782 0.822 0.638 0.879 0.638 0.638 0.636 0.662 0.662 0.200 0.638 
German    0.791 0.700 0.692 0.791 1.010 0.837 0.906 0.865 0.909 0.600 0.600 0.600 0.600 0.600 0.600 0.600 0.600 0.600 0.600 0.600 0.600 0.077 0.277 0.000 0.851 0.277 0.723 0.837 0.600 0.837 0.600 0.600 0.538 0.700 0.700 0.277 0.600 
Latin     0.633 0.897 0.938 0.805 0.938 0.797 0.882 0.851 0.851 0.918 0.918 0.918 0.918 0.918 0.918 0.918 0.918 0.918 0.918 0.918 0.918 0.905 0.905 0.851 0.000 0.848 0.422 0.597 0.653 0.564 0.496 0.874 0.615 0.726 0.932 0.897 0.697 
Catalan   0.864 0.662 0.803 0.864 1.056 0.879 0.952 0.921 0.921 0.638 0.638 0.638 0.638 0.638 0.638 0.638 0.638 0.638 0.638 0.638 0.638 0.200 0.200 0.277 0.848 0.000 0.702 0.877 0.538 0.822 0.538 0.538 0.503 0.762 0.762 0.200 0.638 
Portugues 0.366 0.813 0.863 0.714 0.885 0.705 0.827 0.782 0.718 0.802 0.802 0.802 0.802 0.802 0.802 0.802 0.802 0.802 0.802 0.802 0.802 0.782 0.782 0.723 0.422 0.702 0.000 0.305 0.240 0.265 0.442 0.745 0.400 0.424 0.864 0.778 0.297 
Spanish   0.459 0.879 0.910 0.782 0.882 0.700 0.809 0.767 0.596 0.829 0.829 0.829 0.829 0.829 0.829 0.829 0.829 0.829 0.829 0.829 0.829 0.879 0.822 0.837 0.597 0.877 0.305 0.000 0.480 0.033 0.638 0.874 0.681 0.612 0.879 0.879 0.480 
French    0.537 0.800 0.819 0.884 1.039 0.874 0.954 0.927 0.848 0.733 0.733 0.733 0.733 0.733 0.733 0.733 0.733 0.733 0.733 0.733 0.733 0.638 0.638 0.600 0.653 0.538 0.240 0.480 0.000 0.436 0.267 0.667 0.643 0.641 0.867 0.638 0.067 
Italian   0.459 0.879 0.910 0.782 0.882 0.733 0.809 0.767 0.624 0.874 0.874 0.874 0.874 0.874 0.874 0.874 0.874 0.874 0.874 0.874 0.874 0.879 0.879 0.837 0.564 0.822 0.265 0.033 0.436 0.000 0.593 0.829 0.631 0.619 0.923 0.879 0.480 
Rumanian_ 0.674 0.800 0.819 0.884 1.039 0.874 0.954 0.927 0.927 0.733 0.733 0.733 0.733 0.733 0.733 0.733 0.733 0.733 0.733 0.733 0.733 0.638 0.638 0.600 0.496 0.538 0.442 0.638 0.267 0.593 0.000 0.667 0.643 0.867 0.867 0.638 0.333 
Old_Irish 0.491 0.800 0.542 0.648 0.975 0.795 0.791 0.734 0.863 0.333 0.333 0.333 0.333 0.333 0.333 0.333 0.333 0.333 0.067 0.333 0.333 0.638 0.638 0.600 0.874 0.538 0.745 0.874 0.667 0.829 0.667 0.000 0.643 0.867 0.867 0.638 0.733 
Cornish   0.692 0.809 0.824 0.642 0.862 0.631 0.832 0.778 0.738 0.723 0.723 0.723 0.723 0.723 0.723 0.723 0.723 0.723 0.723 0.723 0.723 0.636 0.636 0.538 0.615 0.503 0.400 0.681 0.643 0.631 0.643 0.643 0.000 0.738 0.738 0.636 0.723 
Breton_St 0.585 0.733 0.883 0.913 1.022 0.879 0.941 0.913 0.550 0.800 0.800 0.800 0.800 0.800 0.800 0.800 0.800 0.800 0.800 0.800 0.800 0.662 0.662 0.700 0.726 0.762 0.424 0.612 0.641 0.619 0.867 0.867 0.738 0.000 0.667 0.662 0.641 
Breton2St 0.921 0.733 0.750 0.545 0.701 0.434 0.633 0.550 0.650 0.800 0.800 0.800 0.800 0.800 0.800 0.800 0.800 0.800 0.800 0.800 0.800 0.662 0.662 0.700 0.932 0.762 0.864 0.879 0.867 0.923 0.867 0.867 0.738 0.667 0.000 0.662 0.800 
Irish_B   0.864 0.562 0.803 0.864 1.056 0.879 0.952 0.921 0.921 0.638 0.638 0.638 0.638 0.638 0.638 0.638 0.638 0.638 0.638 0.638 0.638 0.200 0.200 0.277 0.897 0.200 0.778 0.879 0.638 0.879 0.638 0.638 0.636 0.662 0.662 0.000 0.538 
Irish_B2  0.537 0.733 0.819 0.884 1.039 0.874 0.954 0.927 0.848 0.733 0.733 0.733 0.733 0.733 0.733 0.733 0.733 0.733 0.733 0.733 0.733 0.638 0.638 0.600 0.697 0.638 0.297 0.480 0.067 0.480 0.333 0.733 0.723 0.641 0.800 0.538 0.000 
