# Supplementary material for: Using hybridization networks to retrace the evolution of Indo-European languages
Source: BMC Evol Biol. 2016 Sep 6;16(1):180. doi: 10.1186/s12862-016-0745-6 (PMC5012036; doi:10.1186/s12862-016-0745-6)
Supplement: Additional file 1: — Biolinguistic IE data archive. This file includes phonetic data, data matrices, Newick strings and word trees discussed in this paper as well as Perl and Python scripts for computing the Levenshtein and SCA distances. (ZIP 328 kb) [file 12862_2016_745_MOESM1_ESM.zip › words_IELex_phonological_data/egg.txt]

Greek_Mod	avˈɣo̞
Armenian_Mod	ʣu
Iron_Ossetic	ajk
Digor_Ossetic	ajkɐ
Old_Church_Slavonic	(j)ajĭce
Bulgarian	jɐʲˈʦɛ
Russian	jaj'tso
Polish	ˈjajkɔ
Czech	vɛjt͡sɛ
Old_Norse	eɡː
Icelandic_St	ɛɡ̊ː
Faroese	ɛɡː
Norwegian	ɛɡː
Stavangersk	ɛɡː
Old_Swedish	æɡː
Swedish	ɛgː
Övdalian	ɛgː
Danish	ɛˀg̥
Danish_Fjolde	æɣ
Gutnish_Lau	ɛɡː
English	ɛg
Frisian	aːɨ
Dutch_List	ɛi
German	aĭ
Latin	ˈoːwum
Catalan	ɔu
Portuguese_St	'ovu
Spanish	'weβo
French	œf
Italian	'wɔvo
Rumanian_List	ow
Old_Irish	oɣ
Cornish	ɔˑɪ
Breton_St	vi:
Breton2St2	ɥi:
Irish_B		u:
Irish_B2	uv
