# Supplementary material for: Using hybridization networks to retrace the evolution of Indo-European languages
Source: BMC Evol Biol. 2016 Sep 6;16(1):180. doi: 10.1186/s12862-016-0745-6 (PMC5012036; doi:10.1186/s12862-016-0745-6)
Supplement: Additional file 1: — Biolinguistic IE data archive. This file includes phonetic data, data matrices, Newick strings and word trees discussed in this paper as well as Perl and Python scripts for computing the Levenshtein and SCA distances. (ZIP 328 kb) [file 12862_2016_745_MOESM1_ESM.zip › words_IELex_phonological_data/few.mat.txt]

15
Old_Norse 0.000 0.000 0.000 0.319 0.040 0.328 0.492 0.319 0.319 0.474 0.600 0.656 0.519 0.773 0.656 
Old_Swedi 0.000 0.000 0.000 0.319 0.040 0.328 0.492 0.319 0.319 0.474 0.600 0.656 0.519 0.773 0.656 
Icelandic 0.000 0.000 0.000 0.319 0.040 0.328 0.492 0.319 0.319 0.474 0.600 0.656 0.519 0.773 0.656 
Danish    0.319 0.319 0.319 0.000 0.269 0.540 0.346 0.000 0.000 0.277 0.469 0.568 0.267 0.695 0.568 
Övdalian  0.040 0.040 0.040 0.269 0.000 0.297 0.492 0.269 0.269 0.429 0.560 0.620 0.469 0.740 0.620 
Faroese   0.328 0.328 0.328 0.540 0.297 0.000 0.444 0.540 0.540 0.367 0.728 0.631 0.685 0.658 0.631 
English   0.492 0.492 0.492 0.346 0.492 0.444 0.000 0.346 0.346 0.523 0.652 0.716 0.546 0.801 0.716 
Norwegian 0.319 0.319 0.319 0.000 0.269 0.540 0.346 0.000 0.000 0.277 0.469 0.568 0.267 0.695 0.568 
Swedish   0.319 0.319 0.319 0.000 0.269 0.540 0.346 0.000 0.000 0.277 0.469 0.568 0.267 0.695 0.568 
Stavanger 0.474 0.474 0.474 0.277 0.429 0.367 0.523 0.277 0.277 0.000 0.607 0.452 0.505 0.498 0.452 
Catalan   0.600 0.600 0.600 0.469 0.560 0.728 0.652 0.469 0.469 0.607 0.000 0.152 0.269 0.312 0.152 
Italian   0.656 0.656 0.656 0.568 0.620 0.631 0.716 0.568 0.568 0.452 0.152 0.000 0.390 0.260 0.000 
French    0.519 0.519 0.519 0.267 0.469 0.685 0.546 0.267 0.267 0.505 0.269 0.390 0.000 0.535 0.390 
Portugues 0.773 0.773 0.773 0.695 0.740 0.658 0.801 0.695 0.695 0.498 0.312 0.260 0.535 0.000 0.260 
Spanish   0.656 0.656 0.656 0.568 0.620 0.631 0.716 0.568 0.568 0.452 0.152 0.000 0.390 0.260 0.000 
