# Supplementary material for: Using hybridization networks to retrace the evolution of Indo-European languages
Source: BMC Evol Biol. 2016 Sep 6;16(1):180. doi: 10.1186/s12862-016-0745-6 (PMC5012036; doi:10.1186/s12862-016-0745-6)
Supplement: Additional file 1: — Biolinguistic IE data archive. This file includes phonetic data, data matrices, Newick strings and word trees discussed in this paper as well as Perl and Python scripts for computing the Levenshtein and SCA distances. (ZIP 328 kb) [file 12862_2016_745_MOESM1_ESM.zip › words_IELex_phonological_data/few.txt]

Old_Norse	faːr
Old_Swedish	faːr
Icelandic_St	ˈfauːɪr
Danish	fɔˀ
Övdalian	ˈfɔ̀ːɛr
Faroese	ˈfɔaːjɪɹ
English	fju:
Norwegian	foː
Swedish	foː
Stavangersk	ˈfoː(ə)
Catalan	pɔk
Italian	'pɔko
French	pø
Portuguese_St	ˈpo(ou)ku
Spanish	'poko
