# Supplementary material for: Using hybridization networks to retrace the evolution of Indo-European languages
Source: BMC Evol Biol. 2016 Sep 6;16(1):180. doi: 10.1186/s12862-016-0745-6 (PMC5012036; doi:10.1186/s12862-016-0745-6)
Supplement: Additional file 1: — Biolinguistic IE data archive. This file includes phonetic data, data matrices, Newick strings and word trees discussed in this paper as well as Perl and Python scripts for computing the Levenshtein and SCA distances. (ZIP 328 kb) [file 12862_2016_745_MOESM1_ESM.zip › words_IELex_phonological_data/flower.mat.txt]

28
Irish_B   0.000 0.179 0.437 0.560 0.560 0.301 0.418 0.213 0.301 0.423 0.213 0.213 0.560 0.213 0.301 0.301 0.213 0.301 0.437 0.676 0.160 0.200 0.346 0.346 0.346 0.346 0.346 0.498 
Old_Irish 0.179 0.000 0.362 0.514 0.514 0.374 0.470 0.314 0.374 0.452 0.314 0.314 0.514 0.314 0.374 0.374 0.314 0.374 0.362 0.729 0.313 0.346 0.257 0.429 0.429 0.429 0.429 0.540 
Norwegian 0.437 0.362 0.000 0.215 0.215 0.321 0.403 0.271 0.321 0.483 0.271 0.271 0.215 0.271 0.321 0.342 0.293 0.342 0.018 0.806 0.537 0.512 0.364 0.561 0.561 0.561 0.443 0.670 
Swedish   0.560 0.514 0.215 0.000 0.000 0.360 0.416 0.407 0.360 0.421 0.407 0.407 0.000 0.407 0.360 0.364 0.426 0.378 0.231 0.702 0.645 0.623 0.514 0.465 0.465 0.465 0.573 0.592 
Stavanger 0.560 0.514 0.215 0.000 0.000 0.360 0.416 0.407 0.360 0.421 0.407 0.407 0.000 0.407 0.360 0.364 0.426 0.378 0.231 0.702 0.645 0.623 0.514 0.465 0.465 0.465 0.573 0.592 
Faroese   0.301 0.374 0.321 0.360 0.360 0.000 0.154 0.112 0.000 0.385 0.112 0.112 0.360 0.112 0.025 0.050 0.138 0.025 0.342 0.625 0.424 0.393 0.454 0.454 0.454 0.454 0.454 0.487 
Ovdalian  0.418 0.470 0.403 0.416 0.416 0.154 0.000 0.238 0.154 0.449 0.238 0.238 0.416 0.238 0.154 0.154 0.262 0.176 0.422 0.443 0.525 0.498 0.540 0.540 0.540 0.540 0.540 0.500 
Old_Norse 0.213 0.314 0.271 0.407 0.407 0.112 0.238 0.000 0.112 0.439 0.000 0.000 0.407 0.000 0.112 0.138 0.029 0.138 0.293 0.721 0.346 0.313 0.400 0.400 0.400 0.400 0.400 0.564 
Old_2Swedi 0.301 0.374 0.321 0.360 0.360 0.000 0.154 0.112 0.000 0.385 0.112 0.112 0.360 0.112 0.025 0.050 0.138 0.025 0.342 0.625 0.424 0.393 0.454 0.454 0.454 0.454 0.454 0.487 
Cornish   0.423 0.452 0.483 0.421 0.421 0.385 0.449 0.439 0.385 0.000 0.439 0.439 0.421 0.439 0.385 0.390 0.462 0.407 0.502 0.679 0.529 0.503 0.440 0.557 0.557 0.557 0.523 0.549 
Frisian   0.213 0.314 0.271 0.407 0.407 0.112 0.238 0.000 0.112 0.439 0.000 0.000 0.407 0.000 0.112 0.138 0.029 0.138 0.293 0.721 0.346 0.313 0.400 0.400 0.400 0.400 0.400 0.564 
Danish_Fj 0.213 0.314 0.271 0.407 0.407 0.112 0.238 0.000 0.112 0.439 0.000 0.000 0.407 0.000 0.112 0.138 0.029 0.138 0.293 0.721 0.346 0.313 0.400 0.400 0.400 0.400 0.400 0.564 
Old_Swedi 0.560 0.514 0.215 0.000 0.000 0.360 0.416 0.407 0.360 0.421 0.407 0.407 0.000 0.407 0.360 0.364 0.426 0.378 0.231 0.702 0.645 0.623 0.514 0.465 0.465 0.465 0.573 0.592 
Icelandic 0.213 0.314 0.271 0.407 0.407 0.112 0.238 0.000 0.112 0.439 0.000 0.000 0.407 0.000 0.112 0.138 0.029 0.138 0.293 0.721 0.346 0.313 0.400 0.400 0.400 0.400 0.400 0.564 
Gutnish_L 0.301 0.374 0.321 0.360 0.360 0.025 0.154 0.112 0.025 0.385 0.112 0.112 0.360 0.112 0.000 0.050 0.138 0.050 0.342 0.625 0.424 0.393 0.454 0.454 0.454 0.454 0.454 0.487 
German    0.301 0.374 0.342 0.364 0.364 0.050 0.154 0.138 0.050 0.390 0.138 0.138 0.364 0.138 0.050 0.000 0.112 0.025 0.342 0.625 0.424 0.424 0.481 0.481 0.481 0.481 0.481 0.465 
Dutch_Lis 0.213 0.314 0.293 0.426 0.426 0.138 0.262 0.029 0.138 0.462 0.029 0.029 0.426 0.029 0.138 0.112 0.000 0.112 0.293 0.729 0.346 0.346 0.429 0.429 0.429 0.429 0.429 0.564 
Swedish   0.301 0.374 0.342 0.378 0.378 0.025 0.176 0.138 0.025 0.407 0.138 0.138 0.378 0.138 0.050 0.025 0.112 0.000 0.342 0.650 0.424 0.424 0.481 0.481 0.481 0.481 0.481 0.487 
Danish    0.437 0.362 0.018 0.231 0.231 0.342 0.422 0.293 0.342 0.502 0.293 0.293 0.231 0.293 0.342 0.342 0.293 0.342 0.000 0.790 0.537 0.537 0.386 0.583 0.583 0.583 0.465 0.670 
Italian   0.676 0.729 0.806 0.702 0.702 0.625 0.443 0.721 0.625 0.679 0.721 0.721 0.702 0.721 0.625 0.625 0.729 0.650 0.790 0.000 0.553 0.553 0.614 0.378 0.378 0.378 0.614 0.376 
English   0.160 0.313 0.537 0.645 0.645 0.424 0.525 0.346 0.424 0.529 0.346 0.346 0.645 0.346 0.424 0.424 0.346 0.424 0.537 0.553 0.000 0.040 0.213 0.213 0.213 0.213 0.213 0.392 
Catalan   0.200 0.346 0.512 0.623 0.623 0.393 0.498 0.313 0.393 0.503 0.313 0.313 0.623 0.313 0.393 0.424 0.346 0.424 0.537 0.553 0.040 0.000 0.179 0.179 0.179 0.179 0.179 0.418 
Latin     0.346 0.257 0.364 0.514 0.514 0.454 0.540 0.400 0.454 0.440 0.400 0.400 0.514 0.400 0.454 0.481 0.429 0.481 0.386 0.614 0.213 0.179 0.000 0.286 0.286 0.286 0.114 0.470 
French    0.346 0.429 0.561 0.465 0.465 0.454 0.540 0.400 0.454 0.557 0.400 0.400 0.465 0.400 0.454 0.481 0.429 0.481 0.583 0.378 0.213 0.179 0.286 0.000 0.000 0.000 0.286 0.262 
Portugues 0.346 0.429 0.561 0.465 0.465 0.454 0.540 0.400 0.454 0.557 0.400 0.400 0.465 0.400 0.454 0.481 0.429 0.481 0.583 0.378 0.213 0.179 0.286 0.000 0.000 0.000 0.286 0.262 
Spanish   0.346 0.429 0.561 0.465 0.465 0.454 0.540 0.400 0.454 0.557 0.400 0.400 0.465 0.400 0.454 0.481 0.429 0.481 0.583 0.378 0.213 0.179 0.286 0.000 0.000 0.000 0.286 0.262 
Brazilian 0.346 0.429 0.443 0.573 0.573 0.454 0.540 0.400 0.454 0.523 0.400 0.400 0.573 0.400 0.454 0.481 0.429 0.481 0.465 0.614 0.213 0.179 0.114 0.286 0.286 0.286 0.000 0.470 
Rumanian_ 0.498 0.540 0.670 0.592 0.592 0.487 0.500 0.564 0.487 0.549 0.564 0.564 0.592 0.564 0.487 0.465 0.564 0.487 0.670 0.376 0.392 0.418 0.470 0.262 0.262 0.262 0.470 0.000 
