# Supplementary material for: Using hybridization networks to retrace the evolution of Indo-European languages
Source: BMC Evol Biol. 2016 Sep 6;16(1):180. doi: 10.1186/s12862-016-0745-6 (PMC5012036; doi:10.1186/s12862-016-0745-6)
Supplement: Additional file 1: — Biolinguistic IE data archive. This file includes phonetic data, data matrices, Newick strings and word trees discussed in this paper as well as Perl and Python scripts for computing the Levenshtein and SCA distances. (ZIP 328 kb) [file 12862_2016_745_MOESM1_ESM.zip › words_IELex_phonological_data/flower.txt]

Irish_B	blath	bˠl̪ˠaː
Old_Irish	blath	bla:θ
Norwegian	blomst	blɔmst
Swedish	blomster	ˈblɔmstər
Stavangersk	blamster	ˈblɔmstəʁ
Faroese	bloma	ˈb̥lɔuːma
Ovdalian	bljamme	bljɔ̀mːɛ
Old_Norse	blom	bloːm
Old_Swedish2	bloma	ˈbloːma
Cornish	bleujen	'blœʤɛn
Frisian	blom	blom
Danish_Fjolde	blom	blom
Old_Swedish	blomster	ˈblomster
Icelandic_St	blom	b̥louːm
Gutnish_Lau	blauma	ˈbloumo
German	Blume	'blu:mə
Dutch_List	bloem	blum
Swedish	blomma	ˈblʊ̀mːa
Danish	blomst	b̥lʌmˀsd̥ʰ
Italian	fiore	'fjore
English	flower	flaʊə
Catalan	flor	flɔ
Latin	flos	floːs
French	fleur	flœʀ
Portuguese_St	flor	floɾ
Spanish	flor	floɾ
Brazilian	flor	flox
Rumanian_List	floare	ˈflware
