# Supplementary material for: Using hybridization networks to retrace the evolution of Indo-European languages
Source: BMC Evol Biol. 2016 Sep 6;16(1):180. doi: 10.1186/s12862-016-0745-6 (PMC5012036; doi:10.1186/s12862-016-0745-6)
Supplement: Additional file 1: — Biolinguistic IE data archive. This file includes phonetic data, data matrices, Newick strings and word trees discussed in this paper as well as Perl and Python scripts for computing the Levenshtein and SCA distances. (ZIP 328 kb) [file 12862_2016_745_MOESM1_ESM.zip › words_IELex_phonological_data/fruit.mat.txt]

22
﻿French   0.000 0.352 0.418 0.527 0.449 0.449 0.449 0.449 0.474 0.449 0.474 0.474 0.449 0.474 0.449 0.449 0.307 0.418 0.418 0.495 0.380 0.410 
English   0.352 0.000 0.112 0.287 0.146 0.146 0.146 0.146 0.171 0.146 0.171 0.171 0.146 0.171 0.146 0.146 0.259 0.112 0.112 0.236 0.143 0.373 
Greek_Mod 0.418 0.112 0.000 0.312 0.236 0.236 0.236 0.236 0.260 0.236 0.260 0.260 0.236 0.260 0.236 0.236 0.229 0.025 0.025 0.130 0.233 0.428 
Old_Norse 0.527 0.287 0.312 0.000 0.188 0.188 0.188 0.188 0.208 0.188 0.208 0.208 0.188 0.269 0.249 0.249 0.467 0.312 0.312 0.361 0.388 0.538 
Faroese   0.449 0.146 0.236 0.188 0.000 0.000 0.000 0.000 0.022 0.000 0.022 0.022 0.000 0.111 0.089 0.089 0.375 0.236 0.236 0.299 0.271 0.456 
Norwegian 0.449 0.146 0.236 0.188 0.000 0.000 0.000 0.000 0.022 0.000 0.022 0.022 0.000 0.111 0.089 0.089 0.375 0.236 0.236 0.299 0.271 0.456 
Stavanger 0.449 0.146 0.236 0.188 0.000 0.000 0.000 0.000 0.022 0.000 0.022 0.022 0.000 0.111 0.089 0.089 0.375 0.236 0.236 0.299 0.271 0.456 
Old_Swedi 0.449 0.146 0.236 0.188 0.000 0.000 0.000 0.000 0.022 0.000 0.022 0.022 0.000 0.111 0.089 0.089 0.375 0.236 0.236 0.299 0.271 0.456 
Swedish   0.474 0.171 0.260 0.208 0.022 0.022 0.022 0.022 0.000 0.022 0.000 0.000 0.022 0.089 0.111 0.111 0.402 0.260 0.260 0.320 0.246 0.456 
Övdalian  0.449 0.146 0.236 0.188 0.000 0.000 0.000 0.000 0.022 0.000 0.022 0.022 0.000 0.111 0.089 0.089 0.375 0.236 0.236 0.299 0.271 0.456 
Danish    0.474 0.171 0.260 0.208 0.022 0.022 0.022 0.022 0.000 0.022 0.000 0.000 0.022 0.089 0.111 0.111 0.402 0.260 0.260 0.320 0.246 0.456 
Danish_Fj 0.474 0.171 0.260 0.208 0.022 0.022 0.022 0.022 0.000 0.022 0.000 0.000 0.022 0.089 0.111 0.111 0.402 0.260 0.260 0.320 0.246 0.456 
Gutnish_L 0.449 0.146 0.236 0.188 0.000 0.000 0.000 0.000 0.022 0.000 0.022 0.022 0.000 0.111 0.089 0.089 0.375 0.236 0.236 0.299 0.271 0.456 
Frisian   0.474 0.171 0.260 0.269 0.111 0.111 0.111 0.111 0.089 0.111 0.089 0.089 0.111 0.000 0.022 0.022 0.402 0.260 0.260 0.320 0.246 0.378 
Dutch_Lis 0.449 0.146 0.236 0.249 0.089 0.089 0.089 0.089 0.111 0.089 0.111 0.111 0.089 0.022 0.000 0.000 0.375 0.236 0.236 0.299 0.271 0.378 
German    0.449 0.146 0.236 0.249 0.089 0.089 0.089 0.089 0.111 0.089 0.111 0.111 0.089 0.022 0.000 0.000 0.375 0.236 0.236 0.299 0.271 0.378 
Catalan   0.307 0.259 0.229 0.467 0.375 0.375 0.375 0.375 0.402 0.375 0.402 0.402 0.375 0.402 0.375 0.375 0.000 0.200 0.200 0.334 0.290 0.409 
Portugues 0.418 0.112 0.025 0.312 0.236 0.236 0.236 0.236 0.260 0.236 0.260 0.260 0.236 0.260 0.236 0.236 0.200 0.000 0.025 0.152 0.233 0.428 
Spanish   0.418 0.112 0.025 0.312 0.236 0.236 0.236 0.236 0.260 0.236 0.260 0.260 0.236 0.260 0.236 0.236 0.200 0.025 0.000 0.152 0.233 0.428 
Italian   0.495 0.236 0.130 0.361 0.299 0.299 0.299 0.299 0.320 0.299 0.320 0.320 0.299 0.320 0.299 0.299 0.334 0.152 0.152 0.000 0.343 0.506 
Cornish   0.380 0.143 0.233 0.388 0.271 0.271 0.271 0.271 0.246 0.271 0.246 0.246 0.271 0.246 0.271 0.271 0.290 0.233 0.233 0.343 0.000 0.273 
Breton_St 0.410 0.373 0.428 0.538 0.456 0.456 0.456 0.456 0.456 0.456 0.456 0.456 0.456 0.378 0.378 0.378 0.409 0.428 0.428 0.506 0.273 0.000 
