# Supplementary material for: Using hybridization networks to retrace the evolution of Indo-European languages
Source: BMC Evol Biol. 2016 Sep 6;16(1):180. doi: 10.1186/s12862-016-0745-6 (PMC5012036; doi:10.1186/s12862-016-0745-6)
Supplement: Additional file 1: — Biolinguistic IE data archive. This file includes phonetic data, data matrices, Newick strings and word trees discussed in this paper as well as Perl and Python scripts for computing the Levenshtein and SCA distances. (ZIP 328 kb) [file 12862_2016_745_MOESM1_ESM.zip › words_IELex_phonological_data/fruit.txt]

French	fʀɥi
English	fru:t
Greek_Mod	ˈfruto̞
Old_Norse	fruktr
Faroese	fɹʊkt
Norwegian	fɾʉkt
Stavangersk	fʁukt
Old_Swedish	frukt
Swedish	frɵkt
Övdalian	frʉkt
Danish	fʁɔg̥d̥
Danish_Fjolde	fɹoɡd
Gutnish_Lau	frukt
Frisian	frøxt
Dutch_List	vrʏχt
German	fruxt
Catalan	fru'i
Portuguese_St	ˈfɾutɐ
Spanish	'fɾuta
Italian	'frutto
Cornish	fro:θ
Breton_St	'frwe:s
