# Supplementary material for: Using hybridization networks to retrace the evolution of Indo-European languages
Source: BMC Evol Biol. 2016 Sep 6;16(1):180. doi: 10.1186/s12862-016-0745-6 (PMC5012036; doi:10.1186/s12862-016-0745-6)
Supplement: Additional file 1: — Biolinguistic IE data archive. This file includes phonetic data, data matrices, Newick strings and word trees discussed in this paper as well as Perl and Python scripts for computing the Levenshtein and SCA distances. (ZIP 328 kb) [file 12862_2016_745_MOESM1_ESM.zip › words_IELex_phonological_data/give.txt]

Old_Norse	ˈɡeva
Icelandic_St	ˈcɛːva
Faroese	ˈd̥ʒeːva
Norwegian	jiː
Stavangersk	jeː
Old_Swedish	ˈɡiːva
Swedish	je:
Övdalian	ˈdʒæ̀vɔ
Danish	g̥i
Danish_Fjolde	ɡi
Gutnish_Lau	ɡɪː
English	gɪv
Dutch_List	'ɣevə(n)
German	'ge:bn̩
