# Supplementary material for: Using hybridization networks to retrace the evolution of Indo-European languages
Source: BMC Evol Biol. 2016 Sep 6;16(1):180. doi: 10.1186/s12862-016-0745-6 (PMC5012036; doi:10.1186/s12862-016-0745-6)
Supplement: Additional file 1: — Biolinguistic IE data archive. This file includes phonetic data, data matrices, Newick strings and word trees discussed in this paper as well as Perl and Python scripts for computing the Levenshtein and SCA distances. (ZIP 328 kb) [file 12862_2016_745_MOESM1_ESM.zip › words_IELex_phonological_data/many.mat.txt]

19
Danish_Fj 0.000 0.187 0.187 0.250 0.187 0.342 0.403 0.597 0.597 0.426 0.237 0.237 0.525 0.523 0.523 0.523 0.523 0.523 0.354 
Norwegian 0.187 0.000 0.000 0.187 0.000 0.204 0.362 0.579 0.579 0.295 0.067 0.067 0.501 0.463 0.463 0.463 0.463 0.463 0.312 
Stavanger 0.187 0.000 0.000 0.187 0.000 0.204 0.362 0.579 0.579 0.295 0.067 0.067 0.501 0.463 0.463 0.463 0.463 0.463 0.312 
Old_Swedi 0.250 0.187 0.187 0.000 0.187 0.342 0.181 0.374 0.374 0.426 0.237 0.237 0.425 0.523 0.523 0.523 0.523 0.523 0.354 
Danish    0.187 0.000 0.000 0.187 0.000 0.204 0.362 0.579 0.579 0.295 0.067 0.067 0.501 0.463 0.463 0.463 0.463 0.463 0.312 
Gutnish_L 0.342 0.204 0.204 0.342 0.204 0.000 0.162 0.385 0.385 0.173 0.262 0.262 0.335 0.323 0.323 0.323 0.323 0.573 0.187 
Faroese   0.403 0.362 0.362 0.181 0.362 0.162 0.000 0.200 0.200 0.317 0.387 0.367 0.308 0.444 0.444 0.444 0.444 0.641 0.300 
Old_Norse 0.597 0.579 0.579 0.374 0.579 0.385 0.200 0.000 0.000 0.498 0.604 0.585 0.308 0.491 0.491 0.491 0.491 0.713 0.487 
Icelandic 0.597 0.579 0.579 0.374 0.579 0.385 0.200 0.000 0.000 0.498 0.604 0.585 0.308 0.491 0.491 0.491 0.491 0.713 0.487 
Övdalian  0.426 0.295 0.295 0.426 0.295 0.173 0.317 0.498 0.498 0.000 0.325 0.325 0.480 0.430 0.430 0.430 0.430 0.666 0.279 
Swedish   0.237 0.067 0.067 0.237 0.067 0.262 0.387 0.604 0.604 0.325 0.000 0.067 0.552 0.463 0.463 0.463 0.463 0.463 0.312 
English   0.237 0.067 0.067 0.237 0.067 0.262 0.367 0.585 0.585 0.325 0.067 0.000 0.523 0.488 0.488 0.488 0.488 0.488 0.328 
Övdalian  0.525 0.501 0.501 0.425 0.501 0.335 0.308 0.308 0.308 0.480 0.552 0.523 0.000 0.412 0.412 0.412 0.412 0.662 0.423 
Bulgarian 0.523 0.463 0.463 0.523 0.463 0.323 0.444 0.491 0.491 0.430 0.463 0.488 0.412 0.000 0.000 0.000 0.000 0.250 0.191 
Russian   0.523 0.463 0.463 0.523 0.463 0.323 0.444 0.491 0.491 0.430 0.463 0.488 0.412 0.000 0.000 0.000 0.000 0.250 0.191 
Serbocroa 0.523 0.463 0.463 0.523 0.463 0.323 0.444 0.491 0.491 0.430 0.463 0.488 0.412 0.000 0.000 0.000 0.000 0.250 0.191 
Serbian   0.523 0.463 0.463 0.523 0.463 0.323 0.444 0.491 0.491 0.430 0.463 0.488 0.412 0.000 0.000 0.000 0.000 0.250 0.191 
Czech     0.523 0.463 0.463 0.523 0.463 0.573 0.641 0.713 0.713 0.666 0.463 0.488 0.662 0.250 0.250 0.250 0.250 0.000 0.426 
Old_Churc 0.354 0.312 0.312 0.354 0.312 0.187 0.300 0.487 0.487 0.279 0.312 0.328 0.423 0.191 0.191 0.191 0.191 0.426 0.000 
