# Supplementary material for: Using hybridization networks to retrace the evolution of Indo-European languages
Source: BMC Evol Biol. 2016 Sep 6;16(1):180. doi: 10.1186/s12862-016-0745-6 (PMC5012036; doi:10.1186/s12862-016-0745-6)
Supplement: Additional file 1: — Biolinguistic IE data archive. This file includes phonetic data, data matrices, Newick strings and word trees discussed in this paper as well as Perl and Python scripts for computing the Levenshtein and SCA distances. (ZIP 328 kb) [file 12862_2016_745_MOESM1_ESM.zip › words_IELex_phonological_data/many.txt]

Danish_Fjolde	ˈmɑnəŋ
Norwegian	ˈmàŋːə
Stavangersk	ˈmàŋːə
Old_Swedish	ˈmaŋːer
Danish	ˈmɑŋə
Gutnish_Lau	ˈmaŋɡɛ
Faroese	ˈmaŋɡ̊ɪɹ
Old_Norse	ˈmarɡir
Icelandic_St	ˈmarɡ̊ɪr
Övdalian	mɑʉŋg
Swedish	ˈmɔ̀ŋːa
English	'mɛnɪ
Övdalian	mɪ̀kːɛl
Bulgarian	ˈmnɔɡo
Russian	'mnogo
Serbocroatian_P	mnôɡo
Serbian	mnôɡo
Czech	mnoɦo
Old_Church_Slavonic	mŭnogŭ
