# Supplementary material for: Using hybridization networks to retrace the evolution of Indo-European languages
Source: BMC Evol Biol. 2016 Sep 6;16(1):180. doi: 10.1186/s12862-016-0745-6 (PMC5012036; doi:10.1186/s12862-016-0745-6)
Supplement: Additional file 1: — Biolinguistic IE data archive. This file includes phonetic data, data matrices, Newick strings and word trees discussed in this paper as well as Perl and Python scripts for computing the Levenshtein and SCA distances. (ZIP 328 kb) [file 12862_2016_745_MOESM1_ESM.zip › words_IELex_phonological_data/person.txt]

Icelandic_St	pʰɛrˈsouːna
Faroese	pɛˈʂɔuːnʊɹ
Norwegian	pæˈʂu:n
Swedish	pæˈʂu:n
Danish	b̥ʰæɐ̯ˈson
Danish_Fjolde	pəˈsoːn
Gutnish_Lau	pɛrˈsoun
English	'pɜ:sən
Dutch_List	ˈpɛrson
Catalan	pəɾˈsonə
French	pɛʀsɔn
Italian	per'sona
