# Supplementary material for: Using hybridization networks to retrace the evolution of Indo-European languages
Source: BMC Evol Biol. 2016 Sep 6;16(1):180. doi: 10.1186/s12862-016-0745-6 (PMC5012036; doi:10.1186/s12862-016-0745-6)
Supplement: Additional file 1: — Biolinguistic IE data archive. This file includes phonetic data, data matrices, Newick strings and word trees discussed in this paper as well as Perl and Python scripts for computing the Levenshtein and SCA distances. (ZIP 328 kb) [file 12862_2016_745_MOESM1_ESM.zip › words_IELex_phonological_data/root.mat.txt]

29
Ancient_G 0.000 0.204 0.262 0.233 0.370 0.370 0.370 0.340 0.340 0.370 0.340 0.340 0.479 0.612 0.370 0.340 0.604 0.621 0.766 0.765 0.768 0.482 0.554 0.387 0.441 0.753 0.715 0.696 0.613 
Greek_Mod 0.204 0.000 0.067 0.033 0.483 0.483 0.483 0.446 0.446 0.483 0.446 0.446 0.354 0.510 0.483 0.446 0.752 0.763 0.725 0.697 0.667 0.333 0.451 0.237 0.458 0.704 0.650 0.633 0.569 
Tadzik    0.262 0.067 0.000 0.033 0.446 0.446 0.446 0.446 0.446 0.446 0.446 0.446 0.317 0.510 0.446 0.446 0.730 0.744 0.725 0.672 0.667 0.300 0.451 0.237 0.434 0.680 0.622 0.612 0.569 
Persian   0.233 0.033 0.033 0.000 0.483 0.483 0.483 0.446 0.446 0.483 0.446 0.446 0.354 0.510 0.483 0.446 0.730 0.744 0.725 0.697 0.667 0.333 0.451 0.237 0.434 0.680 0.622 0.633 0.554 
Old_Norse 0.370 0.483 0.446 0.483 0.000 0.000 0.000 0.040 0.040 0.000 0.040 0.040 0.160 0.440 0.000 0.040 0.682 0.704 0.708 0.650 0.866 0.502 0.357 0.592 0.513 0.667 0.600 0.571 0.837 
Icelandic 0.370 0.483 0.446 0.483 0.000 0.000 0.000 0.040 0.040 0.000 0.040 0.040 0.160 0.440 0.000 0.040 0.682 0.704 0.708 0.650 0.866 0.502 0.357 0.592 0.513 0.667 0.600 0.571 0.837 
Faroese   0.370 0.483 0.446 0.483 0.000 0.000 0.000 0.040 0.040 0.000 0.040 0.040 0.160 0.440 0.000 0.040 0.682 0.704 0.708 0.650 0.866 0.502 0.357 0.592 0.513 0.667 0.600 0.571 0.837 
Norwegian 0.340 0.446 0.446 0.446 0.040 0.040 0.040 0.000 0.000 0.040 0.000 0.000 0.200 0.400 0.040 0.000 0.651 0.704 0.674 0.650 0.866 0.502 0.357 0.592 0.513 0.667 0.600 0.571 0.821 
Stavanger 0.340 0.446 0.446 0.446 0.040 0.040 0.040 0.000 0.000 0.040 0.000 0.000 0.200 0.400 0.040 0.000 0.651 0.704 0.674 0.650 0.866 0.502 0.357 0.592 0.513 0.667 0.600 0.571 0.821 
Old_Swedi 0.370 0.483 0.446 0.483 0.000 0.000 0.000 0.040 0.040 0.000 0.040 0.040 0.160 0.440 0.000 0.040 0.682 0.704 0.708 0.650 0.866 0.502 0.357 0.592 0.513 0.667 0.600 0.571 0.837 
Swedish   0.340 0.446 0.446 0.446 0.040 0.040 0.040 0.000 0.000 0.040 0.000 0.000 0.200 0.400 0.040 0.000 0.651 0.704 0.674 0.650 0.866 0.502 0.357 0.592 0.513 0.667 0.600 0.571 0.821 
Övdalian  0.340 0.446 0.446 0.446 0.040 0.040 0.040 0.000 0.000 0.040 0.000 0.000 0.200 0.400 0.040 0.000 0.651 0.704 0.674 0.650 0.866 0.502 0.357 0.592 0.513 0.667 0.600 0.571 0.821 
Danish    0.479 0.354 0.317 0.354 0.160 0.160 0.160 0.200 0.200 0.160 0.200 0.200 0.000 0.440 0.160 0.200 0.791 0.756 0.826 0.650 0.720 0.357 0.211 0.483 0.597 0.667 0.600 0.457 0.763 
Danish_Fj 0.612 0.510 0.510 0.510 0.440 0.440 0.440 0.400 0.400 0.440 0.400 0.400 0.440 0.000 0.440 0.400 0.912 0.756 0.851 0.650 0.938 0.575 0.575 0.636 0.730 0.667 0.600 0.743 0.698 
Gutnish_L 0.370 0.483 0.446 0.483 0.000 0.000 0.000 0.040 0.040 0.000 0.040 0.040 0.160 0.440 0.000 0.040 0.682 0.704 0.708 0.650 0.866 0.502 0.357 0.592 0.513 0.667 0.600 0.571 0.837 
English   0.340 0.446 0.446 0.446 0.040 0.040 0.040 0.000 0.000 0.040 0.000 0.000 0.200 0.400 0.040 0.000 0.651 0.704 0.674 0.650 0.866 0.502 0.357 0.592 0.513 0.667 0.600 0.571 0.821 
Frisian   0.604 0.752 0.730 0.730 0.682 0.682 0.682 0.651 0.651 0.682 0.651 0.651 0.791 0.912 0.682 0.651 0.000 0.241 0.266 0.475 0.800 0.800 0.800 0.750 0.646 0.657 0.605 0.775 0.766 
Dutch_Lis 0.621 0.763 0.744 0.744 0.704 0.704 0.704 0.704 0.704 0.704 0.704 0.704 0.756 0.756 0.704 0.704 0.241 0.000 0.490 0.344 0.834 0.806 0.806 0.761 0.665 0.549 0.489 0.605 0.691 
German    0.766 0.725 0.725 0.725 0.708 0.708 0.708 0.674 0.674 0.708 0.674 0.674 0.826 0.851 0.708 0.674 0.266 0.490 0.000 0.695 0.801 0.801 0.910 0.795 0.838 0.742 0.699 0.800 0.796 
Catalan   0.765 0.697 0.672 0.697 0.650 0.650 0.650 0.650 0.650 0.650 0.650 0.650 0.650 0.650 0.650 0.650 0.475 0.344 0.695 0.000 0.787 0.726 0.726 0.779 0.846 0.618 0.548 0.694 0.836 
Brazilian 0.768 0.667 0.667 0.667 0.866 0.866 0.866 0.866 0.866 0.866 0.866 0.866 0.720 0.938 0.866 0.866 0.800 0.834 0.801 0.787 0.000 0.367 0.467 0.742 0.616 0.905 0.888 0.710 0.751 
Portugues 0.482 0.333 0.300 0.333 0.502 0.502 0.502 0.502 0.502 0.502 0.502 0.502 0.357 0.575 0.502 0.502 0.800 0.806 0.801 0.726 0.367 0.000 0.167 0.485 0.405 0.633 0.566 0.637 0.696 
Spanish   0.554 0.451 0.451 0.451 0.357 0.357 0.357 0.357 0.357 0.357 0.357 0.357 0.211 0.575 0.357 0.357 0.800 0.806 0.910 0.726 0.467 0.167 0.000 0.457 0.456 0.633 0.566 0.530 0.767 
French    0.387 0.237 0.237 0.237 0.592 0.592 0.592 0.592 0.592 0.592 0.592 0.592 0.483 0.636 0.592 0.592 0.750 0.761 0.795 0.779 0.742 0.485 0.457 0.000 0.521 0.442 0.664 0.722 0.417 
Italian   0.441 0.458 0.434 0.434 0.513 0.513 0.513 0.513 0.513 0.513 0.513 0.513 0.597 0.730 0.513 0.513 0.646 0.665 0.838 0.846 0.616 0.405 0.456 0.521 0.000 0.784 0.757 0.775 0.722 
Old_Irish 0.753 0.704 0.680 0.680 0.667 0.667 0.667 0.667 0.667 0.667 0.667 0.667 0.667 0.667 0.667 0.667 0.657 0.549 0.742 0.618 0.905 0.633 0.633 0.442 0.784 0.000 0.167 0.587 0.503 
Old2_Iris 0.715 0.650 0.622 0.622 0.600 0.600 0.600 0.600 0.600 0.600 0.600 0.600 0.600 0.600 0.600 0.600 0.605 0.489 0.699 0.548 0.888 0.566 0.566 0.664 0.757 0.167 0.000 0.527 0.662 
Cornish   0.696 0.633 0.612 0.633 0.571 0.571 0.571 0.571 0.571 0.571 0.571 0.571 0.457 0.743 0.571 0.571 0.775 0.605 0.800 0.694 0.710 0.637 0.530 0.722 0.775 0.587 0.527 0.000 0.356 
Breton_St 0.613 0.569 0.569 0.554 0.837 0.837 0.837 0.821 0.821 0.837 0.821 0.821 0.763 0.698 0.837 0.821 0.766 0.691 0.796 0.836 0.751 0.696 0.767 0.417 0.722 0.503 0.662 0.356 0.000 
