# Supplementary material for: Using hybridization networks to retrace the evolution of Indo-European languages
Source: BMC Evol Biol. 2016 Sep 6;16(1):180. doi: 10.1186/s12862-016-0745-6 (PMC5012036; doi:10.1186/s12862-016-0745-6)
Supplement: Additional file 1: — Biolinguistic IE data archive. This file includes phonetic data, data matrices, Newick strings and word trees discussed in this paper as well as Perl and Python scripts for computing the Levenshtein and SCA distances. (ZIP 328 kb) [file 12862_2016_745_MOESM1_ESM.zip › words_IELex_phonological_data/root.txt]

Ancient_Greek	rízda
Greek_Mod	'riza
Tadzik	reʃæ
Persian	riʃe
Old_Norse	roːt
Icelandic_St	rouːt
Faroese	ɹɔuːt
Norwegian	ɾuːt
Stavangersk	ʁuːd
Old_Swedish	roːt
Swedish	ru:t
Övdalian	rʉːət
Danish	ʁoˀð
Danish_Fjolde	ɹuoj
Gutnish_Lau	rout
English	ru:t
Frisian	'vuatəl
Dutch_List	'wɔrtəl
German	'vʊt͜sl̩
Catalan	ə'rɛl
Brazilian	xa'is
Portuguese_St	ɾɐˈiʃ
Spanish	ra'iθ
French	ʀasin
Italian	ra'ditʃe
Old_Irish	ɸʹrʹe:n
Old2_Irish	ɸʹrʹe:ṽ
Cornish	gwrɛɪð
Breton_St	'gwrizjɛn
