# Supplementary material for: Using hybridization networks to retrace the evolution of Indo-European languages
Source: BMC Evol Biol. 2016 Sep 6;16(1):180. doi: 10.1186/s12862-016-0745-6 (PMC5012036; doi:10.1186/s12862-016-0745-6)
Supplement: Additional file 1: — Biolinguistic IE data archive. This file includes phonetic data, data matrices, Newick strings and word trees discussed in this paper as well as Perl and Python scripts for computing the Levenshtein and SCA distances. (ZIP 328 kb) [file 12862_2016_745_MOESM1_ESM.zip › words_IELex_phonological_data/skin.mat.txt]

11
Old_Norse 0.000 0.114 0.238 0.238 0.000 0.238 0.362 0.029 0.114 0.000 0.000 
Icelandic 0.114 0.000 0.238 0.238 0.114 0.238 0.248 0.143 0.229 0.114 0.114 
Norwegian 0.238 0.238 0.000 0.000 0.238 0.000 0.345 0.272 0.238 0.238 0.238 
Stavanger 0.238 0.238 0.000 0.000 0.238 0.000 0.345 0.272 0.238 0.238 0.238 
Old_Swedi 0.000 0.114 0.238 0.238 0.000 0.238 0.362 0.029 0.114 0.000 0.000 
Swedish   0.238 0.238 0.000 0.000 0.238 0.000 0.345 0.272 0.238 0.238 0.238 
Övdalian  0.362 0.248 0.345 0.345 0.362 0.345 0.000 0.387 0.285 0.362 0.362 
Danish    0.029 0.143 0.272 0.272 0.029 0.272 0.387 0.000 0.143 0.029 0.029 
Danish_Fj 0.114 0.229 0.238 0.238 0.114 0.238 0.285 0.143 0.000 0.114 0.114 
Gutnish_L 0.000 0.114 0.238 0.238 0.000 0.238 0.362 0.029 0.114 0.000 0.000 
English   0.000 0.114 0.238 0.238 0.000 0.238 0.362 0.029 0.114 0.000 0.000 
