# Supplementary material for: Using hybridization networks to retrace the evolution of Indo-European languages
Source: BMC Evol Biol. 2016 Sep 6;16(1):180. doi: 10.1186/s12862-016-0745-6 (PMC5012036; doi:10.1186/s12862-016-0745-6)
Supplement: Additional file 1: — Biolinguistic IE data archive. This file includes phonetic data, data matrices, Newick strings and word trees discussed in this paper as well as Perl and Python scripts for computing the Levenshtein and SCA distances. (ZIP 328 kb) [file 12862_2016_745_MOESM1_ESM.zip › words_IELex_phonological_data/skin.txt]

Old_Norse	skinː
Icelandic_St	scɪnː
Norwegian	ʃɪnː
Stavangersk	ʂɪnː
Old_Swedish	skinː
Swedish	ɧɪnː
Övdalian	stʃɪnː
Danish	sɡ̊ʰenˀ
Danish_Fjolde	sxinʲ
Gutnish_Lau	skɪnː
English	skɪn
