# Supplementary material for: Using hybridization networks to retrace the evolution of Indo-European languages
Source: BMC Evol Biol. 2016 Sep 6;16(1):180. doi: 10.1186/s12862-016-0745-6 (PMC5012036; doi:10.1186/s12862-016-0745-6)
Supplement: Additional file 1: — Biolinguistic IE data archive. This file includes phonetic data, data matrices, Newick strings and word trees discussed in this paper as well as Perl and Python scripts for computing the Levenshtein and SCA distances. (ZIP 328 kb) [file 12862_2016_745_MOESM1_ESM.zip › words_IELex_phonological_data/stick.txt]

Norwegian	stɔkː
Stavangersk	stɔkː
Danish	sd̥ʰʌg̥ʰ
Danish_Fjolde	sdɔɡ
Gutnish_Lau	stukː
English	stɪk
Frisian	stɔ:k
F2risian stɔk
Dutch_List	stɔk
German	ʃtɔk
