# Supplementary material for: Using hybridization networks to retrace the evolution of Indo-European languages
Source: BMC Evol Biol. 2016 Sep 6;16(1):180. doi: 10.1186/s12862-016-0745-6 (PMC5012036; doi:10.1186/s12862-016-0745-6)
Supplement: Additional file 1: — Biolinguistic IE data archive. This file includes phonetic data, data matrices, Newick strings and word trees discussed in this paper as well as Perl and Python scripts for computing the Levenshtein and SCA distances. (ZIP 328 kb) [file 12862_2016_745_MOESM1_ESM.zip › words_IELex_phonological_data/they.mat.txt]

32
Albanian_ 0.000 0.274 0.682 0.817 0.424 0.554 0.424 0.424 0.424 0.706 0.706 0.530 0.424 0.424 0.424 0.600 0.569 0.569 0.424 0.424 0.424 0.424 0.600 0.776 0.776 0.776 0.634 0.782 0.782 0.491 0.926 0.480 
Greek_Mod 0.274 0.000 0.732 0.865 0.571 0.683 0.532 0.571 0.532 0.775 0.775 0.663 0.532 0.532 0.532 0.708 0.695 0.631 0.532 0.532 0.532 0.571 0.708 0.844 0.844 0.805 0.633 0.864 0.864 0.552 0.769 0.606 
Assamese  0.682 0.732 0.000 0.683 0.887 0.897 0.887 0.887 0.887 0.912 0.912 0.910 0.887 0.887 0.887 0.910 0.910 0.910 0.887 0.887 0.887 0.887 0.910 0.722 0.722 0.685 0.679 0.909 0.909 0.628 0.763 0.420 
Oriya     0.817 0.865 0.683 0.000 0.864 0.935 0.897 0.864 0.897 0.763 0.763 0.905 0.897 0.897 0.897 0.731 0.664 0.905 0.897 0.897 0.897 0.864 0.731 0.597 0.597 0.631 0.794 0.982 0.982 0.738 0.824 0.677 
Marathi   0.424 0.571 0.887 0.864 0.000 0.346 0.067 0.000 0.067 0.469 0.469 0.319 0.067 0.067 0.067 0.267 0.319 0.319 0.067 0.067 0.067 0.000 0.267 0.533 0.533 0.600 0.844 0.662 0.662 0.752 0.831 0.719 
M2arathi  0.554 0.683 0.897 0.935 0.346 0.000 0.346 0.346 0.346 0.652 0.652 0.452 0.346 0.346 0.346 0.546 0.492 0.492 0.346 0.346 0.346 0.346 0.546 0.746 0.746 0.746 0.849 0.805 0.805 0.792 0.840 0.800 
M3arathi  0.424 0.532 0.887 0.897 0.067 0.346 0.000 0.067 0.000 0.519 0.519 0.319 0.000 0.000 0.000 0.333 0.369 0.269 0.000 0.000 0.000 0.067 0.333 0.600 0.600 0.533 0.805 0.562 0.562 0.752 0.781 0.669 
Bulgarian 0.424 0.571 0.887 0.864 0.000 0.346 0.067 0.000 0.067 0.469 0.469 0.319 0.067 0.067 0.067 0.267 0.319 0.319 0.067 0.067 0.067 0.000 0.267 0.533 0.533 0.600 0.844 0.662 0.662 0.752 0.831 0.719 
Macedonia 0.424 0.532 0.887 0.897 0.067 0.346 0.000 0.067 0.000 0.519 0.519 0.319 0.000 0.000 0.000 0.333 0.369 0.269 0.000 0.000 0.000 0.067 0.333 0.600 0.600 0.533 0.805 0.562 0.562 0.752 0.781 0.669 
Old_Norse 0.706 0.775 0.912 0.763 0.469 0.652 0.519 0.469 0.519 0.000 0.000 0.200 0.519 0.519 0.519 0.269 0.600 0.200 0.519 0.519 0.519 0.469 0.269 0.469 0.469 0.519 0.771 0.800 0.800 0.880 0.812 0.600 
Icelandic 0.706 0.775 0.912 0.763 0.469 0.652 0.519 0.469 0.519 0.000 0.000 0.200 0.519 0.519 0.519 0.269 0.600 0.200 0.519 0.519 0.519 0.469 0.269 0.469 0.469 0.519 0.771 0.800 0.800 0.880 0.812 0.600 
Faroese   0.530 0.663 0.910 0.905 0.319 0.452 0.319 0.319 0.319 0.200 0.200 0.000 0.319 0.319 0.319 0.519 0.440 0.040 0.319 0.319 0.319 0.319 0.519 0.719 0.719 0.719 0.887 0.800 0.800 0.809 0.880 0.760 
Norwegian 0.424 0.532 0.887 0.897 0.067 0.346 0.000 0.067 0.000 0.519 0.519 0.319 0.000 0.000 0.000 0.333 0.369 0.269 0.000 0.000 0.000 0.067 0.333 0.600 0.600 0.533 0.805 0.562 0.562 0.752 0.781 0.669 
Stavanger 0.424 0.532 0.887 0.897 0.067 0.346 0.000 0.067 0.000 0.519 0.519 0.319 0.000 0.000 0.000 0.333 0.369 0.269 0.000 0.000 0.000 0.067 0.333 0.600 0.600 0.533 0.805 0.562 0.562 0.752 0.781 0.669 
S2tavange 0.424 0.532 0.887 0.897 0.067 0.346 0.000 0.067 0.000 0.519 0.519 0.319 0.000 0.000 0.000 0.333 0.369 0.269 0.000 0.000 0.000 0.067 0.333 0.600 0.600 0.533 0.805 0.562 0.562 0.752 0.781 0.669 
Old_Swedi 0.600 0.708 0.910 0.731 0.267 0.546 0.333 0.267 0.333 0.269 0.269 0.519 0.333 0.333 0.333 0.000 0.519 0.519 0.333 0.333 0.333 0.267 0.000 0.267 0.267 0.333 0.703 0.662 0.662 0.883 0.746 0.519 
Swedish   0.569 0.695 0.910 0.664 0.319 0.492 0.369 0.319 0.369 0.600 0.600 0.440 0.369 0.369 0.369 0.519 0.000 0.480 0.369 0.369 0.369 0.319 0.519 0.719 0.719 0.769 0.919 0.867 0.867 0.809 0.920 0.800 
Övdalian  0.569 0.631 0.910 0.905 0.319 0.492 0.269 0.319 0.269 0.200 0.200 0.040 0.269 0.269 0.269 0.519 0.480 0.000 0.269 0.269 0.269 0.319 0.519 0.719 0.719 0.669 0.855 0.733 0.733 0.809 0.840 0.720 
Danish    0.424 0.532 0.887 0.897 0.067 0.346 0.000 0.067 0.000 0.519 0.519 0.319 0.000 0.000 0.000 0.333 0.369 0.269 0.000 0.000 0.000 0.067 0.333 0.600 0.600 0.533 0.805 0.562 0.562 0.752 0.781 0.669 
Danish_Fj 0.424 0.532 0.887 0.897 0.067 0.346 0.000 0.067 0.000 0.519 0.519 0.319 0.000 0.000 0.000 0.333 0.369 0.269 0.000 0.000 0.000 0.067 0.333 0.600 0.600 0.533 0.805 0.562 0.562 0.752 0.781 0.669 
Gutnish_L 0.424 0.532 0.887 0.897 0.067 0.346 0.000 0.067 0.000 0.519 0.519 0.319 0.000 0.000 0.000 0.333 0.369 0.269 0.000 0.000 0.000 0.067 0.333 0.600 0.600 0.533 0.805 0.562 0.562 0.752 0.781 0.669 
G2utnish_ 0.424 0.571 0.887 0.864 0.000 0.346 0.067 0.000 0.067 0.469 0.469 0.319 0.067 0.067 0.067 0.267 0.319 0.319 0.067 0.067 0.067 0.000 0.267 0.533 0.533 0.600 0.844 0.662 0.662 0.752 0.831 0.719 
English   0.600 0.708 0.910 0.731 0.267 0.546 0.333 0.267 0.333 0.269 0.269 0.519 0.333 0.333 0.333 0.000 0.519 0.519 0.333 0.333 0.333 0.267 0.000 0.267 0.267 0.333 0.703 0.662 0.662 0.883 0.746 0.519 
Frisian   0.776 0.844 0.722 0.597 0.533 0.746 0.600 0.533 0.600 0.469 0.469 0.719 0.600 0.600 0.600 0.267 0.719 0.719 0.600 0.600 0.600 0.533 0.267 0.000 0.000 0.067 0.545 0.662 0.662 0.883 0.546 0.319 
Dutch_Lis 0.776 0.844 0.722 0.597 0.533 0.746 0.600 0.533 0.600 0.469 0.469 0.719 0.600 0.600 0.600 0.267 0.719 0.719 0.600 0.600 0.600 0.533 0.267 0.000 0.000 0.067 0.545 0.662 0.662 0.883 0.546 0.319 
German    0.776 0.805 0.685 0.631 0.600 0.746 0.533 0.600 0.533 0.519 0.519 0.719 0.533 0.533 0.533 0.333 0.769 0.669 0.533 0.533 0.533 0.600 0.333 0.067 0.067 0.000 0.506 0.562 0.562 0.833 0.496 0.269 
Italian   0.634 0.633 0.679 0.794 0.844 0.849 0.805 0.844 0.805 0.771 0.771 0.887 0.805 0.805 0.805 0.703 0.919 0.855 0.805 0.805 0.805 0.844 0.703 0.545 0.545 0.506 0.000 0.864 0.864 0.810 0.688 0.610 
Cornish   0.782 0.864 0.909 0.982 0.662 0.805 0.562 0.662 0.562 0.800 0.800 0.800 0.562 0.562 0.562 0.662 0.867 0.733 0.562 0.562 0.562 0.662 0.662 0.662 0.662 0.562 0.864 0.000 0.000 0.736 0.738 0.733 
Breton_St 0.782 0.864 0.909 0.982 0.662 0.805 0.562 0.662 0.562 0.800 0.800 0.800 0.562 0.562 0.562 0.662 0.867 0.733 0.562 0.562 0.562 0.662 0.662 0.662 0.662 0.562 0.864 0.000 0.000 0.736 0.738 0.733 
B2reton_S 0.491 0.552 0.628 0.738 0.752 0.792 0.752 0.752 0.752 0.880 0.880 0.809 0.752 0.752 0.752 0.883 0.809 0.809 0.752 0.752 0.752 0.752 0.883 0.883 0.883 0.833 0.810 0.736 0.736 0.000 0.885 0.458 
Welsh_N   0.926 0.769 0.763 0.824 0.831 0.840 0.781 0.831 0.781 0.812 0.812 0.880 0.781 0.781 0.781 0.746 0.920 0.840 0.781 0.781 0.781 0.831 0.746 0.546 0.546 0.496 0.688 0.738 0.738 0.885 0.000 0.612 
Irish_B   0.480 0.606 0.420 0.677 0.719 0.800 0.669 0.719 0.669 0.600 0.600 0.760 0.669 0.669 0.669 0.519 0.800 0.720 0.669 0.669 0.669 0.719 0.519 0.319 0.319 0.269 0.610 0.733 0.733 0.458 0.612 0.000 
