# Supplementary material for: Using hybridization networks to retrace the evolution of Indo-European languages
Source: BMC Evol Biol. 2016 Sep 6;16(1):180. doi: 10.1186/s12862-016-0745-6 (PMC5012036; doi:10.1186/s12862-016-0745-6)
Supplement: Additional file 1: — Biolinguistic IE data archive. This file includes phonetic data, data matrices, Newick strings and word trees discussed in this paper as well as Perl and Python scripts for computing the Levenshtein and SCA distances. (ZIP 328 kb) [file 12862_2016_745_MOESM1_ESM.zip › words_IELex_phonological_data/they.txt]

Albanian_T	aˈta	
Greek_Mod	afˈti	
Assamese	xihɒ̃t	
Oriya	semane	
Marathi	te
M2arathi tja
M3arathi ti:	
Bulgarian	tɛ	
Macedonian	tiɛ	
Old_Norse	θɛir	
Icelandic_St	θeiːr	
Faroese	tʰaiːɹ	
Norwegian	diː	
Stavangersk	diː
S2tavangersk	di	
Old_Swedish	ˈθeː	
Swedish	dɔmː	
Övdalian	dɪɛːr	
Danish	di	
Danish_Fjolde	di	
Gutnish_Lau	dɪː	
G2utnish_Lau	deː	
English	ðɛɪ	
Frisian	sɛɪ	
Dutch_List	zɛi	
German	zi:	
Italian	es'si	
Cornish	i	
Breton_St	i
B2reton_St	ĩnt	
Welsh_N	hwi	
Irish_B	ʃiəd	
