# Supplementary material for: Using hybridization networks to retrace the evolution of Indo-European languages
Source: BMC Evol Biol. 2016 Sep 6;16(1):180. doi: 10.1186/s12862-016-0745-6 (PMC5012036; doi:10.1186/s12862-016-0745-6)
Supplement: Additional file 1: — Biolinguistic IE data archive. This file includes phonetic data, data matrices, Newick strings and word trees discussed in this paper as well as Perl and Python scripts for computing the Levenshtein and SCA distances. (ZIP 328 kb) [file 12862_2016_745_MOESM1_ESM.zip › words_IELex_phonological_data/tree.mat.txt]

18
Greek_Mod 0.000 0.581 0.636 0.604 0.694 0.678 0.678 0.756 0.636 0.694 0.636 0.636 0.696 0.636 0.636 0.636 0.636 0.654 
Bulgarian 0.581 0.000 0.413 0.140 0.269 0.318 0.318 0.294 0.413 0.465 0.413 0.413 0.554 0.413 0.413 0.413 0.413 0.440 
Danish    0.636 0.413 0.000 0.487 0.270 0.231 0.231 0.578 0.000 0.197 0.000 0.040 0.245 0.000 0.000 0.000 0.000 0.040 
Russian   0.604 0.140 0.487 0.000 0.195 0.447 0.447 0.367 0.487 0.574 0.487 0.509 0.544 0.487 0.487 0.487 0.487 0.509 
Old_Churc 0.694 0.269 0.270 0.195 0.000 0.287 0.287 0.250 0.270 0.392 0.270 0.301 0.360 0.270 0.270 0.270 0.270 0.301 
Serbian   0.678 0.318 0.231 0.447 0.287 0.000 0.000 0.554 0.231 0.314 0.231 0.231 0.408 0.231 0.231 0.231 0.231 0.264 
Serbocroa 0.678 0.318 0.231 0.447 0.287 0.000 0.000 0.554 0.231 0.314 0.231 0.231 0.408 0.231 0.231 0.231 0.231 0.264 
Polish    0.756 0.294 0.578 0.367 0.250 0.554 0.554 0.000 0.578 0.658 0.578 0.608 0.627 0.578 0.578 0.578 0.578 0.608 
Faroese   0.636 0.413 0.000 0.487 0.270 0.231 0.231 0.578 0.000 0.197 0.000 0.040 0.245 0.000 0.000 0.000 0.000 0.040 
Icelandic 0.694 0.465 0.197 0.574 0.392 0.314 0.314 0.658 0.197 0.000 0.197 0.231 0.379 0.197 0.197 0.197 0.197 0.231 
Old_Swedi 0.636 0.413 0.000 0.487 0.270 0.231 0.231 0.578 0.000 0.197 0.000 0.040 0.245 0.000 0.000 0.000 0.000 0.040 
Övdalian  0.636 0.413 0.040 0.509 0.301 0.231 0.231 0.608 0.040 0.231 0.040 0.000 0.278 0.040 0.040 0.040 0.040 0.040 
Swedish   0.696 0.554 0.245 0.544 0.360 0.408 0.408 0.627 0.245 0.379 0.245 0.278 0.000 0.245 0.245 0.245 0.245 0.278 
Old_Norse 0.636 0.413 0.000 0.487 0.270 0.231 0.231 0.578 0.000 0.197 0.000 0.040 0.245 0.000 0.000 0.000 0.000 0.040 
Stavanger 0.636 0.413 0.000 0.487 0.270 0.231 0.231 0.578 0.000 0.197 0.000 0.040 0.245 0.000 0.000 0.000 0.000 0.040 
Norwegian 0.636 0.413 0.000 0.487 0.270 0.231 0.231 0.578 0.000 0.197 0.000 0.040 0.245 0.000 0.000 0.000 0.000 0.040 
Gutnish_L 0.636 0.413 0.000 0.487 0.270 0.231 0.231 0.578 0.000 0.197 0.000 0.040 0.245 0.000 0.000 0.000 0.000 0.040 
English   0.654 0.440 0.040 0.509 0.301 0.264 0.264 0.608 0.040 0.231 0.040 0.040 0.278 0.040 0.040 0.040 0.040 0.000 
