# Supplementary material for: Using hybridization networks to retrace the evolution of Indo-European languages
Source: BMC Evol Biol. 2016 Sep 6;16(1):180. doi: 10.1186/s12862-016-0745-6 (PMC5012036; doi:10.1186/s12862-016-0745-6)
Supplement: Additional file 1: — Biolinguistic IE data archive. This file includes phonetic data, data matrices, Newick strings and word trees discussed in this paper as well as Perl and Python scripts for computing the Levenshtein and SCA distances. (ZIP 328 kb) [file 12862_2016_745_MOESM1_ESM.zip › words_IELex_phonological_data/tree.txt]

Greek_Mod	ˈðe̞n̪ðro̞n
Bulgarian	dɤˈrvɔ
Danish	d̥ʰʁɛˀ
Russian	'dʲerʲevo
Old_Church_Slavonic	drævo
Serbian	drʋo
Serbocroatian	dr̂ʋo
Polish	ˈdʒɛvɔ
Faroese	tʰɹɛaː
Icelandic_St	tʰrjɛː
Old_Swedish	træː
Övdalian	trɑɪ
Swedish	trɛ:(d)
Old_Norse	treː
Stavangersk	tʁeː
Norwegian	tɾeː
Gutnish_Lau	trɛɪ
English	tri:
