# Supplementary material for: Using hybridization networks to retrace the evolution of Indo-European languages
Source: BMC Evol Biol. 2016 Sep 6;16(1):180. doi: 10.1186/s12862-016-0745-6 (PMC5012036; doi:10.1186/s12862-016-0745-6)
Supplement: Additional file 1: — Biolinguistic IE data archive. This file includes phonetic data, data matrices, Newick strings and word trees discussed in this paper as well as Perl and Python scripts for computing the Levenshtein and SCA distances. (ZIP 328 kb) [file 12862_2016_745_MOESM1_ESM.zip › words_IELex_phonological_data/vomit.mat.txt]

12
Greek_Mod 0.000 0.363 0.480 0.480 0.646 0.797 0.490 0.551 0.646 0.646 0.490 0.677 
Ossetic   0.363 0.000 0.610 0.610 0.595 0.760 0.475 0.524 0.618 0.595 0.446 0.629 
Iron_Osse 0.480 0.610 0.000 0.000 0.708 0.851 0.497 0.664 0.633 0.708 0.466 0.644 
Digor_Oss 0.480 0.610 0.000 0.000 0.708 0.851 0.497 0.664 0.633 0.708 0.466 0.644 
Assamese  0.646 0.595 0.708 0.708 0.000 0.224 0.519 0.366 0.291 0.200 0.287 0.334 
Bihari    0.797 0.760 0.851 0.851 0.224 0.000 0.650 0.589 0.519 0.414 0.375 0.557 
English   0.490 0.475 0.497 0.497 0.519 0.650 0.000 0.216 0.256 0.340 0.275 0.305 
Catalan   0.551 0.524 0.664 0.664 0.366 0.589 0.216 0.000 0.211 0.151 0.424 0.284 
Portugues 0.646 0.618 0.633 0.633 0.291 0.519 0.256 0.211 0.000 0.091 0.224 0.090 
Spanish   0.646 0.595 0.708 0.708 0.200 0.414 0.340 0.151 0.091 0.000 0.287 0.142 
French    0.490 0.446 0.466 0.466 0.287 0.375 0.275 0.424 0.224 0.287 0.000 0.277 
Italian   0.677 0.629 0.644 0.644 0.334 0.557 0.305 0.284 0.090 0.142 0.277 0.000 
