# Supplementary material for: Using hybridization networks to retrace the evolution of Indo-European languages
Source: BMC Evol Biol. 2016 Sep 6;16(1):180. doi: 10.1186/s12862-016-0745-6 (PMC5012036; doi:10.1186/s12862-016-0745-6)
Supplement: Additional file 1: — Biolinguistic IE data archive. This file includes phonetic data, data matrices, Newick strings and word trees discussed in this paper as well as Perl and Python scripts for computing the Levenshtein and SCA distances. (ZIP 328 kb) [file 12862_2016_745_MOESM1_ESM.zip › words_IELex_phonological_data/wing.txt]

Old_Norse	vɛnɣr
Icelandic_St	ˈvaiŋɡ̊ʏr
Faroese	ˈvɔŋɡ̊ʊɹ
Norwegian	ˈʋɪ̀ŋːə
Stavangersk	ʋɛŋː
Old_Swedish	ˈviŋːe
Swedish	ˈvɪ̀ŋːə
Övdalian	wɑɪŋg
Danish	ˈveŋə
Danish_Fjolde	veŋ
Gutnish_Lau	vɛŋɡ
English	wɪŋ
