# Supplementary material for: Using hybridization networks to retrace the evolution of Indo-European languages
Source: BMC Evol Biol. 2016 Sep 6;16(1):180. doi: 10.1186/s12862-016-0745-6 (PMC5012036; doi:10.1186/s12862-016-0745-6)
Supplement: Additional file 1: — Biolinguistic IE data archive. This file includes phonetic data, data matrices, Newick strings and word trees discussed in this paper as well as Perl and Python scripts for computing the Levenshtein and SCA distances. (ZIP 328 kb) [file 12862_2016_745_MOESM1_ESM.zip › words_IELex_scripts/distance_levenshtein.pl]

#!/usr/bin/perl
#
# This script calculates a weighted and normalized version of the 
# Levenshtein distance 
#
# Authors: Etienne Lord, Alix Boc, and Vladimir Makarenkov.
# University of Quebec at Montreal
# May 2015
use utf8;
binmode(STDOUT, ":utf8");
if (@ARGV<1) {
	print ("Usage: perl distance_levenshtein.pl cognat.txt [out.txt]\n");
	exit(0);
}
my ($filename, $outfile) = @ARGV;
my @langue =();
my @words =();

open(my $fh, '<:encoding(UTF-8)', $filename)
  or die "Could not open file '$filename' $!";
 
while (my $row = <$fh>) {
  chomp $row;
  if (length($row)>2) {	
	my @data = split (' ', $row);  
	push @langues,$data[0];
	push @words,$data[1];	
	}
}
close $fh;
my $count=@langues;
my @matrix;

	

for (my $i= 0; $i<$count;$i++) {
	for (my $j= 0; $j<$count;$j++) {		
		$matrix[$i][$j]=0.0;
		$matrix[$j][$i]=0.0;
		if ($i!=$j) {		
			my $mot1=@words[$i];
			my $mot2=@words[$j];
			my ($mot1_t,@tabD1) = delDoublons(@words[$i]);
			my ($mot2_t,@tabD2) = delDoublons(@words[$j]);
			
			my $distance = levenshtein1($mot1,$mot2); 
			my $distance2 = 100000;
			if( $distance > 0){
				if((scalar @tabD1 > 0) || (scalar @tabD2 > 0) ){
					if($tabD1[0] eq $tabD2[0]){						
						$distance2 = levenshtein1($mot1_t,$mot2_t)/max([length($mot1),length($mot2)]);
					}
					else{						
						$distance2 = (levenshtein1($mot1_t,$mot2_t)+0.10)/max([length($mot1),length($mot2)]);						
					}
				}
				else{					
					$distance2 = levenshtein1($mot1_t,$mot2_t)/max([length($mot1),length($mot2)]);
				}
			} else {
				$distance2=0.00000;	
			}
			$matrix[$i][$j]=$distance2;
			$matrix[$j][$i]=$distance2;			
			#print @langues[$i]." ".@langues[$j]." ".$distance2."\n";
		}
	}
}

# Output matrix in phylip compatible format
if (length($outfile)<2) {
	$outfile="out.txt";
}
print("Saving results in: ",$outfile,"\n");
open(my $fh, '>:encoding(UTF-8)', $outfile) or die "Could not open output file '$outfile' $!";
printf $fh "%d\n", $count;
for (my $i= 0; $i<$count;$i++) {
	printf $fh "%-10s ",@langues[$i];	
	for (my $j= 0; $j<$count;$j++) {
		printf $fh "%f ",$matrix[$i][$j]	
	}	
	print $fh "\n";
}
close ($fh);
 
 exit;
#========================================================================================
#================================== SUB FUNCTIONS  ======================================
#========================================================================================

sub levenshtein1
{
    # $s1 and $s2 are the two strings
    # $len1 and $len2 are their respective lengths
    #
    my ($s1, $s2) = @_;
    my ($len1, $len2) = (length $s1, length $s2);

    # If one of the strings is empty, the distance is the length
    # of the other string
    #
    return $len2 if ($len1 == 0);
    return $len1 if ($len2 == 0);

    my %mat;

    # Init the distance matrix
    #
    # The first row to 0..$len1
    # The first column to 0..$len2
    # The rest to 0
    #
    # The first row and column are initialized so to denote distance
    # from the empty string
    #
    for (my $i = 0; $i <= $len1; ++$i)
    {
        for (my $j = 0; $j <= $len2; ++$j)
        {
            $mat{$i}{$j} = 0;
            $mat{0}{$j} = $j;
        }

        $mat{$i}{0} = $i;
    }

    # Some char-by-char processing is ahead, so prepare
    # array of chars from the strings
    #
    my @ar1 = split(//, $s1);
    my @ar2 = split(//, $s2);

    for (my $i = 1; $i <= $len1; ++$i)
    {
        for (my $j = 1; $j <= $len2; ++$j)
        {
            # Set the cost to 1 iff the ith char of $s1
            # equals the jth of $s2
            # 
            # Denotes a substitution cost. When the char are equal
            # there is no need to substitute, so the cost is 0
            #
            my $cost = 0; #($ar1[$i-1] eq $ar2[$j-1]) ? 0 : 1;
			
			if(($ar1[$i-1] eq $ar2[$j-1])){
				$cost = 0;
			}
			else{
				$cost = 1;
				
				#QG, VF, QW, WB 0.800
				if((($ar1[$i-1] eq 'Q') && ($ar2[$j-1] eq 'G')) || (($ar1[$i-1] eq 'G') && ($ar2[$j-1] eq 'Q'))){
					$cost = 0.800;
				}
				if((($ar1[$i-1] eq 'V') && ($ar2[$j-1] eq 'F')) || (($ar1[$i-1] eq 'F') && ($ar2[$j-1] eq 'V'))){
					$cost = 0.800;
				}	
				if((($ar1[$i-1] eq 'O') && ($ar2[$j-1] eq 'W')) || (($ar1[$i-1] eq 'W') && ($ar2[$j-1] eq 'O'))){
					$cost = 0.800;
				}
				if((($ar1[$i-1] eq 'W') && ($ar2[$j-1] eq 'B')) || (($ar1[$i-1] eq 'B') && ($ar2[$j-1] eq 'W'))){
					$cost = 0.800;
				}
				#CT, QC,KQ, KG, IW, WJ, OU, UW, VW 0.600
				if((($ar1[$i-1] eq 'C') && ($ar2[$j-1] eq 'T')) || (($ar1[$i-1] eq 'T') && ($ar2[$j-1] eq 'C'))){
					$cost = 0.600;
				}
				if((($ar1[$i-1] eq 'Q') && ($ar2[$j-1] eq 'C')) || (($ar1[$i-1] eq 'C') && ($ar2[$j-1] eq 'Q'))){
					$cost = 0.600;
				}
				if((($ar1[$i-1] eq 'K') && ($ar2[$j-1] eq 'C')) || (($ar1[$i-1] eq 'C') && ($ar2[$j-1] eq 'K'))){
					$cost = 0.600;
				}
				if((($ar1[$i-1] eq 'K') && ($ar2[$j-1] eq 'Q')) || (($ar1[$i-1] eq 'Q') && ($ar2[$j-1] eq 'K'))){
					$cost = 0.600;
				}
				if((($ar1[$i-1] eq 'K') && ($ar2[$j-1] eq 'G')) || (($ar1[$i-1] eq 'G') && ($ar2[$j-1] eq 'K'))){
					$cost = 0.600;
				}
				if((($ar1[$i-1] eq 'I') && ($ar2[$j-1] eq 'Y')) || (($ar1[$i-1] eq 'Y') && ($ar2[$j-1] eq 'I'))){
					$cost = 0.600;
				}
				if((($ar1[$i-1] eq 'Y') && ($ar2[$j-1] eq 'J')) || (($ar1[$i-1] eq 'J') && ($ar2[$j-1] eq 'Y'))){
					$cost = 0.600;
				}
				if((($ar1[$i-1] eq 'O') && ($ar2[$j-1] eq 'U')) || (($ar1[$i-1] eq 'U') && ($ar2[$j-1] eq 'O'))){
					$cost = 0.600;
				}
				if((($ar1[$i-1] eq 'U') && ($ar2[$j-1] eq 'W')) || (($ar1[$i-1] eq 'W') && ($ar2[$j-1] eq 'U'))){
					$cost = 0.600;
				}
				if((($ar1[$i-1] eq 'V') && ($ar2[$j-1] eq 'W')) || (($ar1[$i-1] eq 'W') && ($ar2[$j-1] eq 'V'))){
					$cost = 0.600;
				}
				#NM, TD, IJ, VB 0.400			
				if((($ar1[$i-1] eq 'N') && ($ar2[$j-1] eq 'M')) || (($ar1[$i-1] eq 'M') && ($ar2[$j-1] eq 'N'))){
					$cost = 0.400;
				}
				if((($ar1[$i-1] eq 'D') && ($ar2[$j-1] eq 'T')) || (($ar1[$i-1] eq 'T') && ($ar2[$j-1] eq 'D'))){
					$cost = 0.400;
				}
				if((($ar1[$i-1] eq 'I') && ($ar2[$j-1] eq 'J')) || (($ar1[$i-1] eq 'J') && ($ar2[$j-1] eq 'I'))){
					$cost = 0.400;
				}
				if((($ar1[$i-1] eq 'V') && ($ar2[$j-1] eq 'B')) || (($ar1[$i-1] eq 'B') && ($ar2[$j-1] eq 'V'))){
					$cost = 0.400;
				}
				# XH, PB, ZS H- 0.2
				if((($ar1[$i-1] eq 'X') && ($ar2[$j-1] eq 'H')) || (($ar1[$i-1] eq 'H') && ($ar2[$j-1] eq 'X'))){
					$cost = 0.2;
				}
				if((($ar1[$i-1] eq 'P') && ($ar2[$j-1] eq 'B')) || (($ar1[$i-1] eq 'B') && ($ar2[$j-1] eq 'P'))){
					$cost = 0.2;
				}
				if((($ar1[$i-1] eq 'Z') && ($ar2[$j-1] eq 'S')) || (($ar1[$i-1] eq 'S') && ($ar2[$j-1] eq 'Z'))){
					$cost = 0.2;
				}
				# Dash
				if((($ar1[$i-1] eq '*') && ($ar2[$j-1] ne '*')) || (($ar1[$i-1] ne '*') && ($ar2[$j-1] eq '*'))){
					$cost = 0.1;
				}
				if((($ar1[$i-1] eq '\'') && ($ar2[$j-1] ne '\'')) || (($ar1[$i-1] ne '\'') && ($ar2[$j-1] eq '\''))){
					$cost = 0.1;
				}
				if((($ar1[$i-1] eq '-') && ($ar2[$j-1] ne '-')) || (($ar1[$i-1] ne '-') && ($ar2[$j-1] eq '-'))){
					$cost = 0.1;
				}
			}

            # Cell $mat{$i}{$j} equals the minimum of:
            #
            # - The cell immediately above plus 1
            # - The cell immediately to the left plus 1
            # - The cell diagonally above and to the left plus the cost
            #
            # We can either insert a new char, delete a char or
            # substitute an existing char (with an associated cost)
            #
			# Handle the case with H and dash (-)
			
			my $cost_i=1;
			my $cost_j=1;
				
            $mat{$i}{$j} = min([$mat{$i-1}{$j} + $cost_i,
                                $mat{$i}{$j-1} + $cost_j,
                                $mat{$i-1}{$j-1} + $cost]);
								
			if ($mat{$i}{$j}==$mat{$i-1}{$j}+$cost_i&&($ar1[$i-1] eq 'H')) {
				 $cost_i=0.2;
			}				
			if ($mat{$i}{$j}==$mat{$i}{$j-1}+$cost_j&&($ar2[$j-1] eq 'H')) {
				 $cost_j=0.2;
			}	
			if ( $cost_j ne 1 || $cost_i ne 1) {
				 $mat{$i}{$j} = min([$mat{$i-1}{$j} + $cost_i,
                                $mat{$i}{$j-1} + $cost_j,
                                $mat{$i-1}{$j-1} + $cost]);
			}
        }		
    }	
	
    # Finally, the Levenshtein distance equals the rightmost bottom cell
    # of the matrix
    #
    # Note that $mat{$x}{$y} denotes the distance between the substrings
    # 1..$x and 1..$y
    #
    return $mat{$len1}{$len2};
}


sub levenshtein
{
    # $s1 and $s2 are the two strings
    # $len1 and $len2 are their respective lengths
    #
    my ($s1, $s2) = @_;
    my ($len1, $len2) = (length $s1, length $s2);

    # If one of the strings is empty, the distance is the length
    # of the other string
    #
    return $len2 if ($len1 == 0);
    return $len1 if ($len2 == 0);

    my %mat;

    # Init the distance matrix
    #
    # The first row to 0..$len1
    # The first column to 0..$len2
    # The rest to 0
    #
    # The first row and column are initialized so to denote distance
    # from the empty string
    #
    for (my $i = 0; $i <= $len1; ++$i)
    {
        for (my $j = 0; $j <= $len2; ++$j)
        {
            $mat{$i}{$j} = 0;
            $mat{0}{$j} = $j;
        }

        $mat{$i}{0} = $i;
    }

    # Some char-by-char processing is ahead, so prepare
    # array of chars from the strings
    #
    my @ar1 = split(//, $s1);
    my @ar2 = split(//, $s2);

    for (my $i = 1; $i <= $len1; ++$i)
    {
        for (my $j = 1; $j <= $len2; ++$j)
        {
            # Set the cost to 1 iff the ith char of $s1
            # equals the jth of $s2
            # 
            # Denotes a substitution cost. When the char are equal
            # there is no need to substitute, so the cost is 0
            #
            my $cost = ($ar1[$i-1] eq $ar2[$j-1]) ? 0 : 1;

            # Cell $mat{$i}{$j} equals the minimum of:
            #
            # - The cell immediately above plus 1
            # - The cell immediately to the left plus 1
            # - The cell diagonally above and to the left plus the cost
            #
            # We can either insert a new char, delete a char or
            # substitute an existing char (with an associated cost)
            #
            $mat{$i}{$j} = min([$mat{$i-1}{$j} + 1,
                                $mat{$i}{$j-1} + 1,
                                $mat{$i-1}{$j-1} + $cost]);
        }
    }

    # Finally, the Levenshtein distance equals the rightmost bottom cell
    # of the matrix
    #
    # Note that $mat{$x}{$y} denotes the distance between the substrings
    # 1..$x and 1..$y
    #
    return $mat{$len1}{$len2};
}


# minimal element of a list
sub min
{
    my @list = @{$_[0]};
    my $min = $list[0];

    foreach my $i (@list)
    {
        $min = $i if ($i < $min);
    }

    return $min;
}

# maximum element of a list
sub max
{
    my @list = @{$_[0]};
    my $max = $list[0];

    foreach my $i (@list)
    {
        $max = $i if ($i > $max);
    }

    return $max;
}

# remove duplicate letters in words
sub delDoublons
{
	my $chaine = uc($_[0]);
	my $nbDoublons=0;
	my @tabDoublons;
	my @tab = split("",$chaine);
	my @tab2;
	my $temoin = 1;
	
	$tab2[0] = $tab[0];
	my $j=1;	
	for(my $i=1;$i<scalar @tab;$i++){
		if($tab[$i] ne $tab2[$j-1]){
			$tab2[$j++] = $tab[$i];
			$temoin=1;
		}
		else{
			if($temoin == 1){
				$tabDoublons[$nbDoublons] = $tab[$i];				
				$nbDoublons++;
				$temoin = 0;
			}
		}
	}	
	$chaine = join("",@tab2);	
	return ($chaine,@tabDoublons);
}
