# Supplementary material for: Using hybridization networks to retrace the evolution of Indo-European languages
Source: BMC Evol Biol. 2016 Sep 6;16(1):180. doi: 10.1186/s12862-016-0745-6 (PMC5012036; doi:10.1186/s12862-016-0745-6)
Supplement: Additional file 1: — Biolinguistic IE data archive. This file includes phonetic data, data matrices, Newick strings and word trees discussed in this paper as well as Perl and Python scripts for computing the Levenshtein and SCA distances. (ZIP 328 kb) [file 12862_2016_745_MOESM1_ESM.zip › words_IELex_scripts/distance_sca.py]

#!/usr/bin/python
# *-* coding: utf-8 *-*
# This script calculates the SCA distance 
#
# Authors   : Etienne Lord, Alix Boc and Vladimir Makarenkov
# created  : 2015-05-26 16:41
"""
This file calculate the distance matrix 
"""
import sys
import unicodedata
import codecs
from lingpy import *
#sys.stdout = codecs.getwriter('utf8')(sys.stdout)
#
if (len(sys.argv)==1):
	print("Usage: python distance_sca.py cognat.txt [output.phylip]\n");
	exit(0);  
if (len(sys.argv)==2):
	filename="out.txt"
else:
	filename=sys.argv[2]
# Model for comparing 
sca = rc('sca')
# Data arrays
langues=[];
words=[];

f = open(sys.argv[1], 'r',encoding="utf8")
count=0;
for line in f:
        data=[];
        data=line.split();
        if (len(data)>=2):
        	langues.append(data[0]);
        	words.append(data[2]);			
        	count=count+1

f.close();
matrix = [[0]*count for i in range(count)]      
for i in range(0,count):
	for j in range(0,count):
		if (i<j):
			p=Pairwise(words[i], words[j])
			p.align(model=sca,distance=True)
			dist=p._alignments[0][2]
			matrix[i][j]=dist;
			matrix[j][i]=dist;			
			
#Output matrix in phylip compatible format
print("Saving results in: ",filename,"\n");
f = open(filename, 'w',encoding="utf8")		
f.write(str(count))
f.write("\n")		
for i in range(0,count):
	f.write(langues[i][0:9].ljust(10," "))	
	for j in range(0,count):
		f.write("%3.3f"%(matrix[i][j]));
		if (j!=count):
			f.write(" ");
	f.write("\n")	
f.close();		
