# Supplementary material for: Using hybridization networks to retrace the evolution of Indo-European languages
Source: BMC Evol Biol. 2016 Sep 6;16(1):180. doi: 10.1186/s12862-016-0745-6 (PMC5012036; doi:10.1186/s12862-016-0745-6)
Supplement: Additional file 1: — Biolinguistic IE data archive. This file includes phonetic data, data matrices, Newick strings and word trees discussed in this paper as well as Perl and Python scripts for computing the Levenshtein and SCA distances. (ZIP 328 kb) [file 12862_2016_745_MOESM1_ESM.zip › words_IELex_scripts/README.txt]

These scripts calculate a weighted and normalized version of the 
Levenshtein distance and the SCA phonetical distance.

 Authors: Etienne Lord, Alix Boc, and Vladimir Makarenkov.
 University of Quebec at Montreal
 May 2015

Typical use for the <fruit.txt> example*:

For the weighted and normalized version of the Levenshtein distance:
> perl distance_levenshtein.pl fruit.txt [out1.txt] 

For the SCA distance from the Lingpy package**:
> python distance_sca.py fruit.txt [out2.txt]

*  both output files: out1.txt and out2.txt will be Phylip compatible matrix files.
** Require the installation of the Lingpy package (List, 2012) available at: http://lingpy.org/
