# Supplementary material for: Using hybridization networks to retrace the evolution of Indo-European languages
Source: BMC Evol Biol. 2016 Sep 6;16(1):180. doi: 10.1186/s12862-016-0745-6 (PMC5012036; doi:10.1186/s12862-016-0745-6)
Supplement: Additional file 1: — Biolinguistic IE data archive. This file includes phonetic data, data matrices, Newick strings and word trees discussed in this paper as well as Perl and Python scripts for computing the Levenshtein and SCA distances. (ZIP 328 kb) [file 12862_2016_745_MOESM1_ESM.zip › words_IELex_lexeme_data/animal.txt]

English	animal	'ænɪməl
Breton_St	aneval	ɑ̃ˈneval
French	animal	animal
Spanish	animal	ani'mal
Portuguese_St	animal	ɐniˈmaɫ
Italian	animale	ani'male
Brazilian	animal	aniˈmau
Old_Irish	anmandae	anṽan(d)e
Cornish	enyval	ɛ'nɛval
Catalan	animal	əni’mal
Assamese	prani	prani
Oriya	praṇi	praɳi
