# Supplementary material for: Using hybridization networks to retrace the evolution of Indo-European languages
Source: BMC Evol Biol. 2016 Sep 6;16(1):180. doi: 10.1186/s12862-016-0745-6 (PMC5012036; doi:10.1186/s12862-016-0745-6)
Supplement: Additional file 1: — Biolinguistic IE data archive. This file includes phonetic data, data matrices, Newick strings and word trees discussed in this paper as well as Perl and Python scripts for computing the Levenshtein and SCA distances. (ZIP 328 kb) [file 12862_2016_745_MOESM1_ESM.zip › words_IELex_lexeme_data/bark.mat.txt]

13
Old_Norse  0.000000 0.166667 0.166667 0.400000 0.400000 0.333333 0.400000 0.400000 0.400000 0.600000 0.400000 0.400000 0.200000 
Icelandic_St 0.166667 0.000000 0.000000 0.500000 0.500000 0.333333 0.500000 0.500000 0.500000 0.666667 0.500000 0.500000 0.333333 
Faroese    0.166667 0.000000 0.000000 0.500000 0.500000 0.333333 0.500000 0.500000 0.500000 0.666667 0.500000 0.500000 0.333333 
Norwegian  0.400000 0.500000 0.500000 0.000000 0.000000 0.333333 0.000000 0.000000 0.000000 0.200000 0.000000 0.000000 0.400000 
Stavangersk 0.400000 0.500000 0.500000 0.000000 0.000000 0.333333 0.000000 0.000000 0.000000 0.200000 0.000000 0.000000 0.400000 
Old_Swedish 0.333333 0.333333 0.333333 0.333333 0.333333 0.000000 0.333333 0.333333 0.333333 0.333333 0.333333 0.333333 0.333333 
Swedish    0.400000 0.500000 0.500000 0.000000 0.000000 0.333333 0.000000 0.000000 0.000000 0.200000 0.000000 0.000000 0.400000 
Övdalian   0.400000 0.500000 0.500000 0.000000 0.000000 0.333333 0.000000 0.000000 0.000000 0.200000 0.000000 0.000000 0.400000 
Danish     0.400000 0.500000 0.500000 0.000000 0.000000 0.333333 0.000000 0.000000 0.000000 0.200000 0.000000 0.000000 0.400000 
Danish_Fjolde 0.600000 0.666667 0.666667 0.200000 0.200000 0.333333 0.200000 0.200000 0.200000 0.000000 0.200000 0.200000 0.600000 
Gutnish_Lau 0.400000 0.500000 0.500000 0.000000 0.000000 0.333333 0.000000 0.000000 0.000000 0.200000 0.000000 0.000000 0.400000 
English    0.400000 0.500000 0.500000 0.000000 0.000000 0.333333 0.000000 0.000000 0.000000 0.200000 0.000000 0.000000 0.400000 
German     0.200000 0.333333 0.333333 0.400000 0.400000 0.333333 0.400000 0.400000 0.400000 0.600000 0.400000 0.400000 0.000000 
