# Supplementary material for: Using hybridization networks to retrace the evolution of Indo-European languages
Source: BMC Evol Biol. 2016 Sep 6;16(1):180. doi: 10.1186/s12862-016-0745-6 (PMC5012036; doi:10.1186/s12862-016-0745-6)
Supplement: Additional file 1: — Biolinguistic IE data archive. This file includes phonetic data, data matrices, Newick strings and word trees discussed in this paper as well as Perl and Python scripts for computing the Levenshtein and SCA distances. (ZIP 328 kb) [file 12862_2016_745_MOESM1_ESM.zip › words_IELex_lexeme_data/bark.txt]

Old_Norse	borkr	bɔrkr
Icelandic_St	borkur	ˈb̥œr̥kʏr
Faroese	borkur	ˈb̥œɹ̥kʊɹ
Norwegian	bark	baɾk
Stavangersk	bark	bɔʁk
Old_Swedish	barker	ˈbarker
Swedish	bark	bark
Övdalian	bark	bɑrk
Danish	bark	b̥ɑːg̥ʰ
Danish_Fjolde	barek	ˈbɑɹəɡ
Gutnish_Lau	bark	bark
English	bark	bɑ:k
German	Borke	'bɔrkə
