# Supplementary material for: Using hybridization networks to retrace the evolution of Indo-European languages
Source: BMC Evol Biol. 2016 Sep 6;16(1):180. doi: 10.1186/s12862-016-0745-6 (PMC5012036; doi:10.1186/s12862-016-0745-6)
Supplement: Additional file 1: — Biolinguistic IE data archive. This file includes phonetic data, data matrices, Newick strings and word trees discussed in this paper as well as Perl and Python scripts for computing the Levenshtein and SCA distances. (ZIP 328 kb) [file 12862_2016_745_MOESM1_ESM.zip › words_IELex_lexeme_data/belly.mat.txt]

14
German     0.000000 0.660000 0.160000 0.600000 0.720000 0.440000 0.360000 0.440000 0.360000 0.720000 0.720000 0.720000 0.360000 0.360000 
English    0.660000 0.000000 0.620000 0.620000 0.420000 0.620000 0.620000 0.620000 0.620000 0.820000 0.820000 0.820000 0.620000 0.620000 
Gutnish_Lau 0.160000 0.620000 0.000000 0.500000 0.650000 0.400000 0.250000 0.500000 0.250000 0.600000 0.600000 0.600000 0.250000 0.250000 
Dutch_List 0.600000 0.620000 0.500000 0.000000 0.550000 0.400000 0.250000 0.500000 0.250000 0.600000 0.600000 0.600000 0.250000 0.250000 
Old_Irish  0.720000 0.420000 0.650000 0.550000 0.000000 0.400000 0.550000 0.650000 0.550000 0.720000 0.720000 0.720000 0.550000 0.550000 
Danish     0.440000 0.620000 0.400000 0.400000 0.400000 0.000000 0.200000 0.333333 0.200000 0.520000 0.520000 0.520000 0.200000 0.200000 
Swedish    0.360000 0.620000 0.250000 0.250000 0.550000 0.200000 0.000000 0.333333 0.000000 0.400000 0.400000 0.400000 0.000000 0.000000 
Stavangersk 0.440000 0.620000 0.500000 0.500000 0.650000 0.333333 0.333333 0.000000 0.333333 0.600000 0.600000 0.600000 0.333333 0.333333 
Norwegian  0.360000 0.620000 0.250000 0.250000 0.550000 0.200000 0.000000 0.333333 0.000000 0.400000 0.400000 0.400000 0.000000 0.000000 
Old_Swedish 0.720000 0.820000 0.600000 0.600000 0.720000 0.520000 0.400000 0.600000 0.400000 0.000000 0.200000 0.200000 0.400000 0.400000 
Icelandic_St 0.720000 0.820000 0.600000 0.600000 0.720000 0.520000 0.400000 0.600000 0.400000 0.200000 0.000000 0.000000 0.400000 0.400000 
Faroese    0.720000 0.820000 0.600000 0.600000 0.720000 0.520000 0.400000 0.600000 0.400000 0.200000 0.000000 0.000000 0.400000 0.400000 
Danish_Fjolde 0.360000 0.620000 0.250000 0.250000 0.550000 0.200000 0.000000 0.333333 0.000000 0.400000 0.400000 0.400000 0.000000 0.000000 
Frisian    0.360000 0.620000 0.250000 0.250000 0.550000 0.200000 0.000000 0.333333 0.000000 0.400000 0.400000 0.400000 0.000000 0.000000 
