# Supplementary material for: Using hybridization networks to retrace the evolution of Indo-European languages
Source: BMC Evol Biol. 2016 Sep 6;16(1):180. doi: 10.1186/s12862-016-0745-6 (PMC5012036; doi:10.1186/s12862-016-0745-6)
Supplement: Additional file 1: — Biolinguistic IE data archive. This file includes phonetic data, data matrices, Newick strings and word trees discussed in this paper as well as Perl and Python scripts for computing the Levenshtein and SCA distances. (ZIP 328 kb) [file 12862_2016_745_MOESM1_ESM.zip › words_IELex_lexeme_data/belly.txt]

German	Bauch	baŭx
English	belly	bɛlɪ
Gutnish_Lau	bauk	bɛuk
Dutch_List	buik	bœyk
Old_Irish	bolg	bolg
Danish	bug	b̥uˀ
Swedish	buk	bʉ:k
Stavangersk	buɡ	bʉːɡ
Norwegian	buk	bʉːk
Old_Swedish	buker	ˈbuːker
Icelandic_St	bukur	ˈb̥uːkʰʏr
Faroese	bukur	ˈb̥uːkʊɹ
Danish_Fjolde	buk	buɡ
Frisian	buk	buk
