# Supplementary material for: Using hybridization networks to retrace the evolution of Indo-European languages
Source: BMC Evol Biol. 2016 Sep 6;16(1):180. doi: 10.1186/s12862-016-0745-6 (PMC5012036; doi:10.1186/s12862-016-0745-6)
Supplement: Additional file 1: — Biolinguistic IE data archive. This file includes phonetic data, data matrices, Newick strings and word trees discussed in this paper as well as Perl and Python scripts for computing the Levenshtein and SCA distances. (ZIP 328 kb) [file 12862_2016_745_MOESM1_ESM.zip › words_IELex_lexeme_data/die.mat.txt]

13
Övdalian   0.000000 0.700000 0.585714 0.620000 0.620000 0.366667 0.366667 0.366667 0.366667 0.700000 0.366667 0.525000 0.700000 
English    0.700000 0.000000 0.642857 0.680000 0.680000 0.666667 0.666667 0.666667 0.666667 0.666667 0.666667 0.500000 0.533333 
Faroese    0.585714 0.642857 0.000000 0.300000 0.300000 0.585714 0.585714 0.585714 0.585714 0.500000 0.642857 0.357143 0.585714 
Icelandic_St 0.620000 0.680000 0.300000 0.000000 0.000000 0.400000 0.800000 0.800000 0.800000 0.680000 0.680000 0.480000 0.600000 
Old_Norse  0.620000 0.680000 0.300000 0.000000 0.000000 0.400000 0.800000 0.800000 0.800000 0.680000 0.680000 0.480000 0.600000 
Frisian    0.366667 0.666667 0.585714 0.400000 0.400000 0.000000 0.666667 0.666667 0.666667 0.666667 0.666667 0.500000 0.666667 
Danish     0.366667 0.666667 0.585714 0.800000 0.800000 0.666667 0.000000 0.000000 0.000000 0.333333 0.666667 0.500000 0.333333 
Swedish    0.366667 0.666667 0.585714 0.800000 0.800000 0.666667 0.000000 0.000000 0.000000 0.333333 0.666667 0.500000 0.333333 
Norwegian  0.366667 0.666667 0.585714 0.800000 0.800000 0.666667 0.000000 0.000000 0.000000 0.333333 0.666667 0.500000 0.333333 
Stavangersk 0.700000 0.666667 0.500000 0.680000 0.680000 0.666667 0.333333 0.333333 0.333333 0.000000 0.333333 0.250000 0.666667 
Gutnish_Lau 0.366667 0.666667 0.642857 0.680000 0.680000 0.666667 0.666667 0.666667 0.666667 0.333333 0.000000 0.500000 0.666667 
Old_Swedish 0.525000 0.500000 0.357143 0.480000 0.480000 0.500000 0.500000 0.500000 0.500000 0.250000 0.500000 0.000000 0.650000 
Danish_Fjolde 0.700000 0.533333 0.585714 0.600000 0.600000 0.666667 0.333333 0.333333 0.333333 0.666667 0.666667 0.650000 0.000000 
