# Supplementary material for: Using hybridization networks to retrace the evolution of Indo-European languages
Source: BMC Evol Biol. 2016 Sep 6;16(1):180. doi: 10.1186/s12862-016-0745-6 (PMC5012036; doi:10.1186/s12862-016-0745-6)
Supplement: Additional file 1: — Biolinguistic IE data archive. This file includes phonetic data, data matrices, Newick strings and word trees discussed in this paper as well as Perl and Python scripts for computing the Levenshtein and SCA distances. (ZIP 328 kb) [file 12862_2016_745_MOESM1_ESM.zip › words_IELex_lexeme_data/die.txt]

Övdalian	daa	ˈdæ̀ːɑ
English	die	daɪ
Faroese	doyggja	ˈd̥ɔd̥ʒːa
Icelandic_St	deyja	ˈd̥eiːja
Old_Norse	deyja	ˈdɛyja
Frisian	dea	dɪ.ə
Danish	do	d̥øˀ
Swedish	do	dø:
Norwegian	do	døː
Stavangersk	doi	dœɪ
Gutnish_Lau	dai	doɪ
Old_Swedish	doia	ˈdøjːa
Danish_Fjolde	dyo	dyø
