# Supplementary material for: Using hybridization networks to retrace the evolution of Indo-European languages
Source: BMC Evol Biol. 2016 Sep 6;16(1):180. doi: 10.1186/s12862-016-0745-6 (PMC5012036; doi:10.1186/s12862-016-0745-6)
Supplement: Additional file 1: — Biolinguistic IE data archive. This file includes phonetic data, data matrices, Newick strings and word trees discussed in this paper as well as Perl and Python scripts for computing the Levenshtein and SCA distances. (ZIP 328 kb) [file 12862_2016_745_MOESM1_ESM.zip › words_IELex_lexeme_data/egg.mat.txt]

35
Old_Church_Slavonic 0.000000 0.700000 0.800000 0.800000 0.880000 0.520000 0.520000 0.840000 0.920000 1.000000 0.800000 1.020000 0.800000 0.820000 1.020000 1.020000 1.020000 1.020000 1.020000 0.820000 1.020000 0.880000 0.320000 0.200000 0.000000 1.000000 1.000000 1.000000 1.000000 1.000000 1.000000 0.400000 0.880000 1.000000 1.000000 
Frisian    0.700000 0.000000 0.700000 0.366667 0.366667 0.500000 0.625000 0.660000 0.566667 0.700000 0.700000 0.700000 0.700000 0.366667 0.700000 0.700000 0.700000 0.700000 0.700000 0.366667 0.700000 0.366667 0.700000 0.700000 0.700000 1.025000 1.025000 0.700000 1.033333 0.700000 0.766667 0.900000 0.366667 1.025000 1.020000 
Danish_Fjolde 0.800000 0.700000 0.000000 0.333333 0.666667 0.533333 0.650000 0.440000 1.000000 1.000000 1.000000 0.366667 0.000000 0.366667 0.366667 0.366667 0.366667 0.366667 0.366667 0.366667 0.366667 0.666667 0.720000 0.800000 0.800000 1.000000 0.750000 0.666667 1.000000 1.000000 1.000000 0.800000 1.000000 1.000000 0.800000 
Old_Swedish 0.800000 0.366667 0.333333 0.000000 1.000000 0.533333 0.650000 0.440000 1.000000 1.000000 1.000000 0.366667 0.333333 0.033333 0.366667 0.366667 0.366667 0.366667 0.366667 0.033333 0.366667 1.000000 0.720000 0.800000 0.800000 1.000000 1.000000 0.500000 1.000000 1.000000 0.733333 1.000000 1.000000 1.000000 1.000000 
German     0.880000 0.366667 0.666667 1.000000 0.000000 0.800000 0.850000 0.840000 0.800000 1.000000 1.000000 0.366667 0.666667 0.700000 0.366667 0.366667 0.366667 0.366667 0.366667 0.700000 0.366667 0.000000 0.880000 0.880000 0.880000 1.000000 0.750000 1.000000 1.000000 1.000000 0.733333 0.680000 0.500000 1.000000 0.800000 
Iron_Ossetic 0.520000 0.500000 0.533333 0.533333 0.800000 0.000000 0.250000 0.560000 0.866667 1.000000 0.666667 0.900000 0.533333 0.566667 0.900000 0.900000 0.900000 0.900000 0.900000 0.566667 0.900000 0.800000 0.400000 0.520000 0.520000 1.000000 1.000000 0.866667 1.000000 1.000000 1.000000 0.720000 0.800000 1.000000 1.000000 
Digor_Ossetic 0.520000 0.625000 0.650000 0.650000 0.850000 0.250000 0.000000 0.560000 0.900000 1.000000 0.750000 0.925000 0.650000 0.675000 0.925000 0.925000 0.925000 0.925000 0.925000 0.675000 0.925000 0.850000 0.400000 0.520000 0.520000 1.000000 1.000000 0.900000 1.000000 1.000000 1.000000 0.720000 0.850000 1.000000 1.000000 
Greek_Mod  0.840000 0.660000 0.440000 0.440000 0.840000 0.560000 0.560000 0.000000 0.840000 0.760000 0.760000 0.660000 0.440000 0.460000 0.660000 0.660000 0.660000 0.660000 0.660000 0.460000 0.660000 0.840000 0.560000 0.640000 0.840000 0.640000 0.840000 0.640000 0.440000 0.760000 0.680000 1.000000 0.640000 0.640000 0.800000 
Cornish    0.920000 0.566667 1.000000 1.000000 0.800000 0.866667 0.900000 0.840000 0.000000 0.500000 1.000000 0.700000 1.000000 0.700000 0.700000 0.700000 0.700000 0.700000 0.700000 0.700000 0.700000 0.800000 0.920000 0.920000 0.920000 0.750000 0.750000 0.500000 0.666667 0.500000 0.600000 0.920000 0.800000 0.750000 0.920000 
Catalan    1.000000 0.700000 1.000000 1.000000 1.000000 1.000000 1.000000 0.760000 0.500000 0.000000 0.500000 0.700000 1.000000 0.700000 0.700000 0.700000 0.700000 0.700000 0.700000 0.700000 0.700000 1.000000 0.920000 0.920000 1.000000 0.500000 0.500000 0.500000 0.533333 0.000000 0.600000 1.000000 1.000000 0.650000 0.800000 
Armenian_Mod 0.800000 0.700000 1.000000 1.000000 1.000000 0.666667 0.750000 0.760000 1.000000 0.500000 0.000000 0.700000 1.000000 0.700000 0.700000 0.700000 0.700000 0.700000 0.700000 0.700000 0.700000 1.000000 0.720000 0.720000 0.800000 0.750000 0.750000 1.000000 0.866667 0.500000 0.733333 0.800000 1.000000 0.900000 0.800000 
English    1.020000 0.700000 0.366667 0.366667 0.366667 0.900000 0.925000 0.660000 0.700000 0.700000 0.700000 0.000000 0.366667 0.333333 0.000000 0.000000 0.000000 0.000000 0.000000 0.333333 0.000000 0.366667 0.940000 1.020000 1.020000 1.025000 0.775000 0.366667 1.033333 0.700000 0.766667 0.820000 0.700000 1.025000 0.820000 
Danish     0.800000 0.700000 0.000000 0.333333 0.666667 0.533333 0.650000 0.440000 1.000000 1.000000 1.000000 0.366667 0.000000 0.366667 0.366667 0.366667 0.366667 0.366667 0.366667 0.366667 0.366667 0.666667 0.720000 0.800000 0.800000 1.000000 0.750000 0.666667 1.000000 1.000000 1.000000 0.800000 1.000000 1.000000 0.800000 
Swedish    0.820000 0.366667 0.366667 0.033333 0.700000 0.566667 0.675000 0.460000 0.700000 0.700000 0.700000 0.333333 0.366667 0.000000 0.333333 0.333333 0.333333 0.333333 0.333333 0.000000 0.333333 0.700000 0.740000 0.820000 0.820000 1.025000 1.025000 0.366667 1.033333 0.700000 0.766667 1.020000 0.700000 1.025000 1.020000 
Övdalian   1.020000 0.700000 0.366667 0.366667 0.366667 0.900000 0.925000 0.660000 0.700000 0.700000 0.700000 0.000000 0.366667 0.333333 0.000000 0.000000 0.000000 0.000000 0.000000 0.333333 0.000000 0.366667 0.940000 1.020000 1.020000 1.025000 0.775000 0.366667 1.033333 0.700000 0.766667 0.820000 0.700000 1.025000 0.820000 
Old_Norse  1.020000 0.700000 0.366667 0.366667 0.366667 0.900000 0.925000 0.660000 0.700000 0.700000 0.700000 0.000000 0.366667 0.333333 0.000000 0.000000 0.000000 0.000000 0.000000 0.333333 0.000000 0.366667 0.940000 1.020000 1.020000 1.025000 0.775000 0.366667 1.033333 0.700000 0.766667 0.820000 0.700000 1.025000 0.820000 
Faroese    1.020000 0.700000 0.366667 0.366667 0.366667 0.900000 0.925000 0.660000 0.700000 0.700000 0.700000 0.000000 0.366667 0.333333 0.000000 0.000000 0.000000 0.000000 0.000000 0.333333 0.000000 0.366667 0.940000 1.020000 1.020000 1.025000 0.775000 0.366667 1.033333 0.700000 0.766667 0.820000 0.700000 1.025000 0.820000 
Norwegian  1.020000 0.700000 0.366667 0.366667 0.366667 0.900000 0.925000 0.660000 0.700000 0.700000 0.700000 0.000000 0.366667 0.333333 0.000000 0.000000 0.000000 0.000000 0.000000 0.333333 0.000000 0.366667 0.940000 1.020000 1.020000 1.025000 0.775000 0.366667 1.033333 0.700000 0.766667 0.820000 0.700000 1.025000 0.820000 
Stavangersk 1.020000 0.700000 0.366667 0.366667 0.366667 0.900000 0.925000 0.660000 0.700000 0.700000 0.700000 0.000000 0.366667 0.333333 0.000000 0.000000 0.000000 0.000000 0.000000 0.333333 0.000000 0.366667 0.940000 1.020000 1.020000 1.025000 0.775000 0.366667 1.033333 0.700000 0.766667 0.820000 0.700000 1.025000 0.820000 
Gutnish_Lau 0.820000 0.366667 0.366667 0.033333 0.700000 0.566667 0.675000 0.460000 0.700000 0.700000 0.700000 0.333333 0.366667 0.000000 0.333333 0.333333 0.333333 0.333333 0.333333 0.000000 0.333333 0.700000 0.740000 0.820000 0.820000 1.025000 1.025000 0.366667 1.033333 0.700000 0.766667 1.020000 0.700000 1.025000 1.020000 
Icelandic_St 1.020000 0.700000 0.366667 0.366667 0.366667 0.900000 0.925000 0.660000 0.700000 0.700000 0.700000 0.000000 0.366667 0.333333 0.000000 0.000000 0.000000 0.000000 0.000000 0.333333 0.000000 0.366667 0.940000 1.020000 1.020000 1.025000 0.775000 0.366667 1.033333 0.700000 0.766667 0.820000 0.700000 1.025000 0.820000 
Dutch_List 0.880000 0.366667 0.666667 1.000000 0.000000 0.800000 0.850000 0.840000 0.800000 1.000000 1.000000 0.366667 0.666667 0.700000 0.366667 0.366667 0.366667 0.366667 0.366667 0.700000 0.366667 0.000000 0.880000 0.880000 0.880000 1.000000 0.750000 1.000000 1.000000 1.000000 0.733333 0.680000 0.500000 1.000000 0.800000 
Polish     0.320000 0.700000 0.720000 0.720000 0.880000 0.400000 0.400000 0.560000 0.920000 0.920000 0.720000 0.940000 0.720000 0.740000 0.940000 0.940000 0.940000 0.940000 0.940000 0.740000 0.940000 0.880000 0.000000 0.120000 0.320000 1.000000 1.000000 0.920000 0.800000 0.920000 1.000000 0.720000 0.880000 0.800000 0.800000 
Russian    0.200000 0.700000 0.800000 0.800000 0.880000 0.520000 0.520000 0.640000 0.920000 0.920000 0.720000 1.020000 0.800000 0.820000 1.020000 1.020000 1.020000 1.020000 1.020000 0.820000 1.020000 0.880000 0.120000 0.000000 0.200000 1.000000 1.000000 1.000000 0.800000 0.920000 1.000000 0.600000 0.880000 0.800000 0.800000 
Bulgarian  0.000000 0.700000 0.800000 0.800000 0.880000 0.520000 0.520000 0.840000 0.920000 1.000000 0.800000 1.020000 0.800000 0.820000 1.020000 1.020000 1.020000 1.020000 1.020000 0.820000 1.020000 0.880000 0.320000 0.200000 0.000000 1.000000 1.000000 1.000000 1.000000 1.000000 1.000000 0.400000 0.880000 1.000000 1.000000 
Latin      1.000000 1.025000 1.000000 1.000000 1.000000 1.000000 1.000000 0.640000 0.750000 0.500000 0.750000 1.025000 1.000000 1.025000 1.025000 1.025000 1.025000 1.025000 1.025000 1.025000 1.025000 1.000000 1.000000 1.000000 1.000000 0.000000 0.500000 0.750000 0.400000 0.500000 0.750000 1.000000 0.750000 0.650000 0.840000 
French     1.000000 1.025000 0.750000 1.000000 0.750000 1.000000 1.000000 0.840000 0.750000 0.500000 0.750000 0.775000 0.750000 1.025000 0.775000 0.775000 0.775000 0.775000 0.775000 1.025000 0.775000 0.750000 1.000000 1.000000 1.000000 0.500000 0.000000 0.750000 0.650000 0.500000 0.900000 0.800000 1.000000 0.900000 0.720000 
Old_Irish  1.000000 0.700000 0.666667 0.500000 1.000000 0.866667 0.900000 0.640000 0.500000 0.500000 1.000000 0.366667 0.666667 0.366667 0.366667 0.366667 0.366667 0.366667 0.366667 0.366667 0.366667 1.000000 0.920000 1.000000 1.000000 0.750000 0.750000 0.000000 0.666667 0.500000 0.600000 1.000000 1.000000 0.750000 0.920000 
Portuguese_St 1.000000 1.033333 1.000000 1.000000 1.000000 1.000000 1.000000 0.440000 0.666667 0.533333 0.866667 1.033333 1.000000 1.033333 1.033333 1.033333 1.033333 1.033333 1.033333 1.033333 1.033333 1.000000 0.800000 0.800000 1.000000 0.400000 0.650000 0.666667 0.000000 0.533333 0.666667 1.000000 0.666667 0.250000 0.520000 
Rumanian_List 1.000000 0.700000 1.000000 1.000000 1.000000 1.000000 1.000000 0.760000 0.500000 0.000000 0.500000 0.700000 1.000000 0.700000 0.700000 0.700000 0.700000 0.700000 0.700000 0.700000 0.700000 1.000000 0.920000 0.920000 1.000000 0.500000 0.500000 0.500000 0.533333 0.000000 0.600000 1.000000 1.000000 0.650000 0.800000 
Irish_B    1.000000 0.766667 1.000000 0.733333 0.733333 1.000000 1.000000 0.680000 0.600000 0.600000 0.733333 0.766667 1.000000 0.766667 0.766667 0.766667 0.766667 0.766667 0.766667 0.766667 0.766667 0.733333 1.000000 1.000000 1.000000 0.750000 0.900000 0.600000 0.666667 0.600000 0.000000 1.000000 0.800000 0.600000 0.680000 
Czech      0.400000 0.900000 0.800000 1.000000 0.680000 0.720000 0.720000 1.000000 0.920000 1.000000 0.800000 0.820000 0.800000 1.020000 0.820000 0.820000 0.820000 0.820000 0.820000 1.020000 0.820000 0.680000 0.720000 0.600000 0.400000 1.000000 0.800000 1.000000 1.000000 1.000000 1.000000 0.000000 0.680000 1.000000 1.000000 
Breton_St  0.880000 0.366667 1.000000 1.000000 0.500000 0.800000 0.850000 0.640000 0.800000 1.000000 1.000000 0.700000 1.000000 0.700000 0.700000 0.700000 0.700000 0.700000 0.700000 0.700000 0.700000 0.500000 0.880000 0.880000 0.880000 0.750000 1.000000 1.000000 0.666667 1.000000 0.800000 0.680000 0.000000 0.750000 0.800000 
Italian    1.000000 1.025000 1.000000 1.000000 1.000000 1.000000 1.000000 0.640000 0.750000 0.650000 0.900000 1.025000 1.000000 1.025000 1.025000 1.025000 1.025000 1.025000 1.025000 1.025000 1.025000 1.000000 0.800000 0.800000 1.000000 0.650000 0.900000 0.750000 0.250000 0.650000 0.600000 1.000000 0.750000 0.000000 0.400000 
Spanish    1.000000 1.020000 0.800000 1.000000 0.800000 1.000000 1.000000 0.800000 0.920000 0.800000 0.800000 0.820000 0.800000 1.020000 0.820000 0.820000 0.820000 0.820000 0.820000 1.020000 0.820000 0.800000 0.800000 0.800000 1.000000 0.840000 0.720000 0.920000 0.520000 0.800000 0.680000 1.000000 0.800000 0.400000 0.000000 
