# Supplementary material for: Using hybridization networks to retrace the evolution of Indo-European languages
Source: BMC Evol Biol. 2016 Sep 6;16(1):180. doi: 10.1186/s12862-016-0745-6 (PMC5012036; doi:10.1186/s12862-016-0745-6)
Supplement: Additional file 1: — Biolinguistic IE data archive. This file includes phonetic data, data matrices, Newick strings and word trees discussed in this paper as well as Perl and Python scripts for computing the Levenshtein and SCA distances. (ZIP 328 kb) [file 12862_2016_745_MOESM1_ESM.zip › words_IELex_lexeme_data/egg.txt]

Old_Church_Slavonic	jajce	(j)ajĭce
Frisian	aai	aːɨ
Danish_Fjolde	aeg	æɣ
Old_Swedish	ag	æɡː
German	ei	aĭ
Iron_Ossetic	ajk	ajk
Digor_Ossetic	ajka	ajkɐ
Greek_Mod	avgho	avˈɣo̞
Cornish	oy	ɔˑɪ
Catalan	ou	ɔu
Armenian_Mod	ju	ʣu
English	egg	ɛg
Danish	aeg	ɛˀg̥
Swedish	agg	ɛgː
Övdalian	egg	ɛgː
Old_Norse	egg	eɡː
Faroese	egg	ɛɡː
Norwegian	egg	ɛɡː
Stavangersk	egg	ɛɡː
Gutnish_Lau	agg	ɛɡː
Icelandic_St	egg	ɛɡ̊ː
Dutch_List	ei	ɛi
Polish	jajko	ˈjajkɔ
Russian	jajco	jaj'tso
Bulgarian	jajce	jɐʲˈʦɛ
Latin	ovum	ˈoːwum
French	oeuf	œf
Old_Irish	og	oɣ
Portuguese_St	ovo	'ovu
Rumanian_List	ou	ow
Irish_B	ubh	u:, uv
Czech	vejce	vɛjt͡sɛ
Breton_St	vi	vi:
Italian	uovo	'wɔvo
Spanish	huevo	'weβo
