# Supplementary material for: Using hybridization networks to retrace the evolution of Indo-European languages
Source: BMC Evol Biol. 2016 Sep 6;16(1):180. doi: 10.1186/s12862-016-0745-6 (PMC5012036; doi:10.1186/s12862-016-0745-6)
Supplement: Additional file 1: — Biolinguistic IE data archive. This file includes phonetic data, data matrices, Newick strings and word trees discussed in this paper as well as Perl and Python scripts for computing the Levenshtein and SCA distances. (ZIP 328 kb) [file 12862_2016_745_MOESM1_ESM.zip › words_IELex_lexeme_data/few.mat.txt]

15
Old_Norse  0.000000 0.000000 0.250000 0.333333 0.250000 0.250000 0.666667 0.333333 0.333333 0.333333 1.000000 1.000000 1.000000 1.000000 1.000000 
Old_Swedish 0.000000 0.000000 0.250000 0.333333 0.250000 0.250000 0.666667 0.333333 0.333333 0.333333 1.000000 1.000000 1.000000 1.000000 1.000000 
Icelandic_St 0.250000 0.250000 0.000000 0.500000 0.250000 0.000000 0.750000 0.500000 0.500000 0.500000 1.000000 1.000000 1.000000 1.000000 1.000000 
Danish     0.333333 0.333333 0.500000 0.000000 0.500000 0.500000 0.666667 0.000000 0.000000 0.333333 1.000000 1.000000 1.000000 1.000000 1.000000 
Övdalian   0.250000 0.250000 0.250000 0.500000 0.000000 0.250000 0.500000 0.500000 0.500000 0.250000 1.000000 1.000000 0.750000 1.000000 1.000000 
Faroese    0.250000 0.250000 0.000000 0.500000 0.250000 0.000000 0.750000 0.500000 0.500000 0.500000 1.000000 1.000000 1.000000 1.000000 1.000000 
English    0.666667 0.666667 0.750000 0.666667 0.500000 0.750000 0.000000 0.666667 0.666667 0.666667 1.000000 0.950000 0.533333 0.920000 0.950000 
Norwegian  0.333333 0.333333 0.500000 0.000000 0.500000 0.500000 0.666667 0.000000 0.000000 0.333333 1.000000 1.000000 1.000000 1.000000 1.000000 
Swedish    0.333333 0.333333 0.500000 0.000000 0.500000 0.500000 0.666667 0.000000 0.000000 0.333333 1.000000 1.000000 1.000000 1.000000 1.000000 
Stavangersk 0.333333 0.333333 0.500000 0.333333 0.250000 0.500000 0.666667 0.333333 0.333333 0.000000 1.000000 1.000000 1.000000 1.000000 1.000000 
Catalan    1.000000 1.000000 1.000000 1.000000 1.000000 1.000000 1.000000 1.000000 1.000000 1.000000 0.000000 0.250000 0.666667 0.400000 0.250000 
Italian    1.000000 1.000000 1.000000 1.000000 1.000000 1.000000 0.950000 1.000000 1.000000 1.000000 0.250000 0.000000 0.650000 0.200000 0.000000 
French     1.000000 1.000000 1.000000 1.000000 0.750000 1.000000 0.533333 1.000000 1.000000 1.000000 0.666667 0.650000 0.000000 0.600000 0.650000 
Portuguese_St 1.000000 1.000000 1.000000 1.000000 1.000000 1.000000 0.920000 1.000000 1.000000 1.000000 0.400000 0.200000 0.600000 0.000000 0.200000 
Spanish    1.000000 1.000000 1.000000 1.000000 1.000000 1.000000 0.950000 1.000000 1.000000 1.000000 0.250000 0.000000 0.650000 0.200000 0.000000 
