# Supplementary material for: Using hybridization networks to retrace the evolution of Indo-European languages
Source: BMC Evol Biol. 2016 Sep 6;16(1):180. doi: 10.1186/s12862-016-0745-6 (PMC5012036; doi:10.1186/s12862-016-0745-6)
Supplement: Additional file 1: — Biolinguistic IE data archive. This file includes phonetic data, data matrices, Newick strings and word trees discussed in this paper as well as Perl and Python scripts for computing the Levenshtein and SCA distances. (ZIP 328 kb) [file 12862_2016_745_MOESM1_ESM.zip › words_IELex_lexeme_data/few.txt]

Old_Norse	far	faːr
Old_Swedish	far	faːr
Icelandic_St	fair	ˈfauːɪr
Danish	fa	fɔˀ
Övdalian	faer	ˈfɔ̀ːɛr
Faroese	fair	ˈfɔaːjɪɹ
English	few	fju:
Norwegian	fa	foː
Swedish	fa	foː
Stavangersk	fae	ˈfoː(ə)
Catalan	poc	pɔk
Italian	poco	'pɔko
French	peu	pø
Portuguese_St	pouco	ˈpo(ou)ku
Spanish	poco	'poko
