# Supplementary material for: Using hybridization networks to retrace the evolution of Indo-European languages
Source: BMC Evol Biol. 2016 Sep 6;16(1):180. doi: 10.1186/s12862-016-0745-6 (PMC5012036; doi:10.1186/s12862-016-0745-6)
Supplement: Additional file 1: — Biolinguistic IE data archive. This file includes phonetic data, data matrices, Newick strings and word trees discussed in this paper as well as Perl and Python scripts for computing the Levenshtein and SCA distances. (ZIP 328 kb) [file 12862_2016_745_MOESM1_ESM.zip › words_IELex_lexeme_data/flower.mat.txt]

28
Irish_B    0.000000 0.000000 0.533333 0.625000 0.500000 0.600000 0.442857 0.440000 0.600000 0.714286 0.440000 0.440000 0.625000 0.440000 0.500000 0.600000 0.600000 0.516667 0.533333 1.000000 0.833333 0.640000 0.640000 0.800000 0.640000 0.640000 0.640000 0.666667 
Old_Irish  0.000000 0.000000 0.533333 0.625000 0.500000 0.600000 0.442857 0.440000 0.600000 0.714286 0.440000 0.440000 0.625000 0.440000 0.500000 0.600000 0.600000 0.516667 0.533333 1.000000 0.833333 0.640000 0.640000 0.800000 0.640000 0.640000 0.640000 0.666667 
Norwegian  0.533333 0.533333 0.000000 0.250000 0.375000 0.333333 0.585714 0.333333 0.333333 0.657143 0.333333 0.333333 0.250000 0.333333 0.600000 0.433333 0.500000 0.350000 0.000000 0.833333 0.666667 0.666667 0.500000 0.833333 0.666667 0.666667 0.666667 0.666667 
Swedish    0.625000 0.625000 0.250000 0.000000 0.125000 0.500000 0.637500 0.500000 0.500000 0.625000 0.500000 0.500000 0.000000 0.500000 0.700000 0.450000 0.500000 0.512500 0.250000 0.750000 0.500000 0.625000 0.625000 0.750000 0.625000 0.625000 0.625000 0.625000 
Stavangersk 0.500000 0.500000 0.375000 0.125000 0.000000 0.625000 0.512500 0.625000 0.625000 0.625000 0.625000 0.625000 0.125000 0.625000 0.625000 0.500000 0.625000 0.637500 0.375000 0.875000 0.625000 0.750000 0.750000 0.750000 0.750000 0.750000 0.750000 0.750000 
Faroese    0.600000 0.600000 0.333333 0.500000 0.625000 0.000000 0.442857 0.200000 0.000000 0.657143 0.200000 0.200000 0.500000 0.200000 0.266667 0.320000 0.400000 0.016667 0.333333 0.800000 0.666667 0.600000 0.600000 0.800000 0.600000 0.600000 0.600000 0.666667 
Ovdalian   0.442857 0.442857 0.585714 0.637500 0.512500 0.442857 0.000000 0.442857 0.442857 0.585714 0.442857 0.442857 0.637500 0.442857 0.442857 0.300000 0.442857 0.428571 0.585714 0.642857 0.728571 0.728571 0.728571 0.728571 0.728571 0.728571 0.728571 0.442857 
Old_Norse  0.440000 0.440000 0.333333 0.500000 0.625000 0.200000 0.442857 0.000000 0.200000 0.571429 0.000000 0.000000 0.500000 0.000000 0.433333 0.320000 0.200000 0.183333 0.333333 0.800000 0.666667 0.500000 0.500000 0.720000 0.500000 0.500000 0.500000 0.666667 
Old2_Swedish 0.600000 0.600000 0.333333 0.500000 0.625000 0.000000 0.442857 0.200000 0.000000 0.657143 0.200000 0.200000 0.500000 0.200000 0.266667 0.320000 0.400000 0.016667 0.333333 0.800000 0.666667 0.600000 0.600000 0.800000 0.600000 0.600000 0.600000 0.666667 
Cornish    0.714286 0.714286 0.657143 0.625000 0.625000 0.657143 0.585714 0.571429 0.657143 0.000000 0.571429 0.571429 0.625000 0.571429 0.571429 0.428571 0.428571 0.671429 0.657143 0.800000 0.657143 0.800000 0.800000 0.571429 0.800000 0.800000 0.800000 0.714286 
Frisian    0.440000 0.440000 0.333333 0.500000 0.625000 0.200000 0.442857 0.000000 0.200000 0.571429 0.000000 0.000000 0.500000 0.000000 0.433333 0.320000 0.200000 0.183333 0.333333 0.800000 0.666667 0.500000 0.500000 0.720000 0.500000 0.500000 0.500000 0.666667 
Danish_Fjolde 0.440000 0.440000 0.333333 0.500000 0.625000 0.200000 0.442857 0.000000 0.200000 0.571429 0.000000 0.000000 0.500000 0.000000 0.433333 0.320000 0.200000 0.183333 0.333333 0.800000 0.666667 0.500000 0.500000 0.720000 0.500000 0.500000 0.500000 0.666667 
Old_Swedish 0.625000 0.625000 0.250000 0.000000 0.125000 0.500000 0.637500 0.500000 0.500000 0.625000 0.500000 0.500000 0.000000 0.500000 0.700000 0.450000 0.500000 0.512500 0.250000 0.750000 0.500000 0.625000 0.625000 0.750000 0.625000 0.625000 0.625000 0.625000 
Icelandic_St 0.440000 0.440000 0.333333 0.500000 0.625000 0.200000 0.442857 0.000000 0.200000 0.571429 0.000000 0.000000 0.500000 0.000000 0.433333 0.320000 0.200000 0.183333 0.333333 0.800000 0.666667 0.500000 0.500000 0.720000 0.500000 0.500000 0.500000 0.666667 
Gutnish_Lau 0.500000 0.500000 0.600000 0.700000 0.625000 0.266667 0.442857 0.433333 0.266667 0.571429 0.433333 0.433333 0.700000 0.433333 0.000000 0.333333 0.500000 0.283333 0.600000 0.933333 0.766667 0.766667 0.766667 0.666667 0.766667 0.766667 0.766667 0.833333 
German     0.600000 0.600000 0.433333 0.450000 0.500000 0.320000 0.300000 0.320000 0.320000 0.428571 0.320000 0.320000 0.450000 0.320000 0.333333 0.000000 0.520000 0.283333 0.433333 0.720000 0.600000 0.720000 0.720000 0.800000 0.720000 0.720000 0.720000 0.600000 
Dutch_List 0.600000 0.600000 0.500000 0.500000 0.625000 0.400000 0.442857 0.200000 0.400000 0.428571 0.200000 0.200000 0.500000 0.200000 0.500000 0.520000 0.000000 0.350000 0.500000 0.800000 0.500000 0.600000 0.600000 0.800000 0.600000 0.600000 0.600000 0.666667 
Swedish    0.516667 0.516667 0.350000 0.512500 0.637500 0.016667 0.428571 0.183333 0.016667 0.671429 0.183333 0.183333 0.512500 0.183333 0.283333 0.283333 0.350000 0.000000 0.350000 0.683333 0.683333 0.516667 0.516667 0.683333 0.516667 0.516667 0.516667 0.683333 
Danish     0.533333 0.533333 0.000000 0.250000 0.375000 0.333333 0.585714 0.333333 0.333333 0.657143 0.333333 0.333333 0.250000 0.333333 0.600000 0.433333 0.500000 0.350000 0.000000 0.833333 0.666667 0.666667 0.500000 0.833333 0.666667 0.666667 0.666667 0.666667 
Italian    1.000000 1.000000 0.833333 0.750000 0.875000 0.800000 0.642857 0.800000 0.800000 0.800000 0.800000 0.800000 0.750000 0.800000 0.933333 0.720000 0.800000 0.683333 0.833333 0.000000 0.500000 0.400000 0.600000 0.720000 0.400000 0.400000 0.400000 0.333333 
English    0.833333 0.833333 0.666667 0.500000 0.625000 0.666667 0.728571 0.666667 0.666667 0.657143 0.666667 0.666667 0.500000 0.666667 0.766667 0.600000 0.500000 0.683333 0.666667 0.500000 0.000000 0.333333 0.500000 0.433333 0.333333 0.333333 0.333333 0.500000 
Catalan    0.640000 0.640000 0.666667 0.625000 0.750000 0.600000 0.728571 0.500000 0.600000 0.800000 0.500000 0.500000 0.625000 0.500000 0.766667 0.720000 0.600000 0.516667 0.666667 0.400000 0.333333 0.000000 0.250000 0.320000 0.000000 0.000000 0.000000 0.333333 
Latin      0.640000 0.640000 0.500000 0.625000 0.750000 0.600000 0.728571 0.500000 0.600000 0.800000 0.500000 0.500000 0.625000 0.500000 0.766667 0.720000 0.600000 0.516667 0.500000 0.600000 0.500000 0.250000 0.000000 0.520000 0.250000 0.250000 0.250000 0.500000 
French     0.800000 0.800000 0.833333 0.750000 0.750000 0.800000 0.728571 0.720000 0.800000 0.571429 0.720000 0.720000 0.750000 0.720000 0.666667 0.800000 0.800000 0.683333 0.833333 0.720000 0.433333 0.320000 0.520000 0.000000 0.320000 0.320000 0.320000 0.500000 
Portuguese_St 0.640000 0.640000 0.666667 0.625000 0.750000 0.600000 0.728571 0.500000 0.600000 0.800000 0.500000 0.500000 0.625000 0.500000 0.766667 0.720000 0.600000 0.516667 0.666667 0.400000 0.333333 0.000000 0.250000 0.320000 0.000000 0.000000 0.000000 0.333333 
Spanish    0.640000 0.640000 0.666667 0.625000 0.750000 0.600000 0.728571 0.500000 0.600000 0.800000 0.500000 0.500000 0.625000 0.500000 0.766667 0.720000 0.600000 0.516667 0.666667 0.400000 0.333333 0.000000 0.250000 0.320000 0.000000 0.000000 0.000000 0.333333 
Brazilian  0.640000 0.640000 0.666667 0.625000 0.750000 0.600000 0.728571 0.500000 0.600000 0.800000 0.500000 0.500000 0.625000 0.500000 0.766667 0.720000 0.600000 0.516667 0.666667 0.400000 0.333333 0.000000 0.250000 0.320000 0.000000 0.000000 0.000000 0.333333 
Rumanian_List 0.666667 0.666667 0.666667 0.625000 0.750000 0.666667 0.442857 0.666667 0.666667 0.714286 0.666667 0.666667 0.625000 0.666667 0.833333 0.600000 0.666667 0.683333 0.666667 0.333333 0.500000 0.333333 0.500000 0.500000 0.333333 0.333333 0.333333 0.000000 
