# Supplementary material for: Using hybridization networks to retrace the evolution of Indo-European languages
Source: BMC Evol Biol. 2016 Sep 6;16(1):180. doi: 10.1186/s12862-016-0745-6 (PMC5012036; doi:10.1186/s12862-016-0745-6)
Supplement: Additional file 1: — Biolinguistic IE data archive. This file includes phonetic data, data matrices, Newick strings and word trees discussed in this paper as well as Perl and Python scripts for computing the Levenshtein and SCA distances. (ZIP 328 kb) [file 12862_2016_745_MOESM1_ESM.zip › words_IELex_lexeme_data/fruit.mat.txt]

22
﻿Danish    0.000000 0.200000 0.316667 0.120000 0.120000 0.200000 0.200000 0.200000 0.120000 0.120000 0.240000 0.120000 0.120000 0.120000 0.266667 0.400000 0.400000 0.400000 0.350000 0.200000 0.457143 0.333333 
French     0.200000 0.000000 0.316667 0.320000 0.200000 0.200000 0.000000 0.000000 0.200000 0.200000 0.320000 0.200000 0.200000 0.200000 0.333333 0.400000 0.400000 0.400000 0.350000 0.200000 0.457143 0.333333 
Cornish    0.316667 0.316667 0.000000 0.216667 0.316667 0.383333 0.316667 0.316667 0.316667 0.316667 0.216667 0.316667 0.316667 0.316667 0.450000 0.283333 0.283333 0.283333 0.283333 0.383333 0.442857 0.516667 
Danish_Fjolde 0.120000 0.320000 0.216667 0.000000 0.240000 0.300000 0.320000 0.320000 0.240000 0.240000 0.120000 0.240000 0.240000 0.240000 0.366667 0.520000 0.520000 0.520000 0.450000 0.300000 0.457143 0.433333 
Swedish    0.120000 0.200000 0.316667 0.240000 0.000000 0.133333 0.200000 0.200000 0.000000 0.000000 0.120000 0.000000 0.000000 0.000000 0.166667 0.400000 0.400000 0.400000 0.350000 0.133333 0.457143 0.266667 
Frisian    0.200000 0.200000 0.383333 0.300000 0.133333 0.000000 0.200000 0.200000 0.133333 0.133333 0.233333 0.133333 0.133333 0.133333 0.300000 0.300000 0.300000 0.300000 0.316667 0.000000 0.571429 0.133333 
English    0.200000 0.000000 0.316667 0.320000 0.200000 0.200000 0.000000 0.000000 0.200000 0.200000 0.320000 0.200000 0.200000 0.200000 0.333333 0.400000 0.400000 0.400000 0.350000 0.200000 0.457143 0.333333 
Catalan    0.200000 0.000000 0.316667 0.320000 0.200000 0.200000 0.000000 0.000000 0.200000 0.200000 0.320000 0.200000 0.200000 0.200000 0.333333 0.400000 0.400000 0.400000 0.350000 0.200000 0.457143 0.333333 
Old_Swedish 0.120000 0.200000 0.316667 0.240000 0.000000 0.133333 0.200000 0.200000 0.000000 0.000000 0.120000 0.000000 0.000000 0.000000 0.166667 0.400000 0.400000 0.400000 0.350000 0.133333 0.457143 0.266667 
Gutnish_Lau 0.120000 0.200000 0.316667 0.240000 0.000000 0.133333 0.200000 0.200000 0.000000 0.000000 0.120000 0.000000 0.000000 0.000000 0.166667 0.400000 0.400000 0.400000 0.350000 0.133333 0.457143 0.266667 
Stavangersk 0.240000 0.320000 0.216667 0.120000 0.120000 0.233333 0.320000 0.320000 0.120000 0.120000 0.000000 0.120000 0.120000 0.120000 0.266667 0.520000 0.520000 0.520000 0.450000 0.233333 0.457143 0.366667 
Övdalian   0.120000 0.200000 0.316667 0.240000 0.000000 0.133333 0.200000 0.200000 0.000000 0.000000 0.120000 0.000000 0.000000 0.000000 0.166667 0.400000 0.400000 0.400000 0.350000 0.133333 0.457143 0.266667 
Norwegian  0.120000 0.200000 0.316667 0.240000 0.000000 0.133333 0.200000 0.200000 0.000000 0.000000 0.120000 0.000000 0.000000 0.000000 0.166667 0.400000 0.400000 0.400000 0.350000 0.133333 0.457143 0.266667 
Faroese    0.120000 0.200000 0.316667 0.240000 0.000000 0.133333 0.200000 0.200000 0.000000 0.000000 0.120000 0.000000 0.000000 0.000000 0.166667 0.400000 0.400000 0.400000 0.350000 0.133333 0.457143 0.266667 
Old_Norse  0.266667 0.333333 0.450000 0.366667 0.166667 0.300000 0.333333 0.333333 0.166667 0.166667 0.266667 0.166667 0.166667 0.166667 0.000000 0.333333 0.333333 0.333333 0.350000 0.300000 0.571429 0.433333 
Spanish    0.400000 0.400000 0.283333 0.520000 0.400000 0.300000 0.400000 0.400000 0.400000 0.400000 0.520000 0.400000 0.400000 0.400000 0.333333 0.000000 0.000000 0.200000 0.183333 0.300000 0.457143 0.433333 
Portuguese_St 0.400000 0.400000 0.283333 0.520000 0.400000 0.300000 0.400000 0.400000 0.400000 0.400000 0.520000 0.400000 0.400000 0.400000 0.333333 0.000000 0.000000 0.200000 0.183333 0.300000 0.457143 0.433333 
Greek_Mod  0.400000 0.400000 0.283333 0.520000 0.400000 0.300000 0.400000 0.400000 0.400000 0.400000 0.520000 0.400000 0.400000 0.400000 0.333333 0.200000 0.200000 0.000000 0.016667 0.300000 0.457143 0.433333 
Italian    0.350000 0.350000 0.283333 0.450000 0.350000 0.316667 0.350000 0.350000 0.350000 0.350000 0.450000 0.350000 0.350000 0.350000 0.350000 0.183333 0.183333 0.016667 0.000000 0.316667 0.471429 0.450000 
German     0.200000 0.200000 0.383333 0.300000 0.133333 0.000000 0.200000 0.200000 0.133333 0.133333 0.233333 0.133333 0.133333 0.133333 0.300000 0.300000 0.300000 0.300000 0.316667 0.000000 0.571429 0.133333 
Breton_St  0.457143 0.457143 0.442857 0.457143 0.457143 0.571429 0.457143 0.457143 0.457143 0.457143 0.457143 0.457143 0.457143 0.457143 0.571429 0.457143 0.457143 0.457143 0.471429 0.571429 0.000000 0.685714 
Dutch_List 0.333333 0.333333 0.516667 0.433333 0.266667 0.133333 0.333333 0.333333 0.266667 0.266667 0.366667 0.266667 0.266667 0.266667 0.433333 0.433333 0.433333 0.433333 0.450000 0.133333 0.685714 0.000000 
