# Supplementary material for: Using hybridization networks to retrace the evolution of Indo-European languages
Source: BMC Evol Biol. 2016 Sep 6;16(1):180. doi: 10.1186/s12862-016-0745-6 (PMC5012036; doi:10.1186/s12862-016-0745-6)
Supplement: Additional file 1: — Biolinguistic IE data archive. This file includes phonetic data, data matrices, Newick strings and word trees discussed in this paper as well as Perl and Python scripts for computing the Levenshtein and SCA distances. (ZIP 328 kb) [file 12862_2016_745_MOESM1_ESM.zip › words_IELex_lexeme_data/fruit.txt]

Danish	frugt	fʁɔg̥d̥ʰ
French	fruit	fʀɥi
Cornish	frooth	fro:θ
Danish_Fjolde	frogt	fɹoɡd
Swedish	frukt	frɵkt
Frisian	frucht	frøxt
English	fruit	fru:t
Catalan	fruit	fru'i
Old_Swedish	frukt	frukt
Gutnish_Lau	frukt	frukt
Stavangersk	frokt	fʁukt
Övdalian	frukt	frʉkt
Norwegian	frukt	fɾʉkt
Faroese	frukt	fɹʊkt
Old_Norse	fruktr	fruktr
Spanish	fruta	'fɾuta
Portuguese_St	fruta	ˈfɾutɐ
Greek_Mod	fruto	ˈfruto̞
Italian	frutto	'frutto
German	Frucht	fruxt
Breton_St	frouezh	'frwe:s
Dutch_List	vrucht	vrʏχt
