# Supplementary material for: Using hybridization networks to retrace the evolution of Indo-European languages
Source: BMC Evol Biol. 2016 Sep 6;16(1):180. doi: 10.1186/s12862-016-0745-6 (PMC5012036; doi:10.1186/s12862-016-0745-6)
Supplement: Additional file 1: — Biolinguistic IE data archive. This file includes phonetic data, data matrices, Newick strings and word trees discussed in this paper as well as Perl and Python scripts for computing the Levenshtein and SCA distances. (ZIP 328 kb) [file 12862_2016_745_MOESM1_ESM.zip › words_IELex_lexeme_data/give.mat.txt]

14
Icelandic_St 0.000000 0.760000 0.200000 0.600000 0.000000 0.560000 0.700000 0.750000 0.750000 0.450000 0.700000 0.500000 0.750000 0.750000 
Övdalian   0.760000 0.000000 0.600000 1.000000 0.760000 1.000000 0.680000 0.880000 0.880000 0.480000 0.680000 1.000000 0.800000 0.880000 
Faroese    0.200000 0.600000 0.000000 0.480000 0.200000 0.400000 0.500000 0.750000 0.750000 0.250000 0.500000 0.500000 0.750000 0.750000 
German     0.600000 1.000000 0.480000 0.000000 0.600000 0.080000 0.480000 0.800000 0.800000 0.680000 0.480000 0.600000 0.800000 0.800000 
Old_Norse  0.000000 0.760000 0.200000 0.600000 0.000000 0.560000 0.700000 0.750000 0.750000 0.450000 0.700000 0.500000 0.750000 0.750000 
Dutch_List 0.560000 1.000000 0.400000 0.080000 0.560000 0.000000 0.400000 0.800000 0.800000 0.600000 0.400000 0.600000 0.800000 0.800000 
Danish     0.700000 0.680000 0.500000 0.480000 0.700000 0.400000 0.000000 0.500000 0.500000 0.250000 0.000000 0.500000 0.600000 0.500000 
Danish_Fjolde 0.750000 0.880000 0.750000 0.800000 0.750000 0.800000 0.500000 0.000000 0.000000 0.500000 0.500000 0.500000 1.000000 0.000000 
Gutnish_Lau 0.750000 0.880000 0.750000 0.800000 0.750000 0.800000 0.500000 0.000000 0.000000 0.500000 0.500000 0.500000 1.000000 0.000000 
Old_Swedish 0.450000 0.480000 0.250000 0.680000 0.450000 0.600000 0.250000 0.500000 0.500000 0.000000 0.250000 0.750000 0.850000 0.500000 
English    0.700000 0.680000 0.500000 0.480000 0.700000 0.400000 0.000000 0.500000 0.500000 0.250000 0.000000 0.500000 0.600000 0.500000 
Swedish    0.500000 1.000000 0.500000 0.600000 0.500000 0.600000 0.500000 0.500000 0.500000 0.750000 0.500000 0.000000 0.500000 0.500000 
Stavangersk 0.750000 0.800000 0.750000 0.800000 0.750000 0.800000 0.600000 1.000000 1.000000 0.850000 0.600000 0.500000 0.000000 1.000000 
Norwegian  0.750000 0.880000 0.750000 0.800000 0.750000 0.800000 0.500000 0.000000 0.000000 0.500000 0.500000 0.500000 1.000000 0.000000 
