# Supplementary material for: Using hybridization networks to retrace the evolution of Indo-European languages
Source: BMC Evol Biol. 2016 Sep 6;16(1):180. doi: 10.1186/s12862-016-0745-6 (PMC5012036; doi:10.1186/s12862-016-0745-6)
Supplement: Additional file 1: — Biolinguistic IE data archive. This file includes phonetic data, data matrices, Newick strings and word trees discussed in this paper as well as Perl and Python scripts for computing the Levenshtein and SCA distances. (ZIP 328 kb) [file 12862_2016_745_MOESM1_ESM.zip › words_IELex_lexeme_data/give.txt]

Icelandic_St	gefa	ˈcɛːva
Övdalian	djava	ˈdʒæ̀vɔ
Faroese	geva	ˈd̥ʒeːva
German	geben	'ge:bn̩
Old_Norse	gefa	ˈɡeva
Dutch_List	geven	'ɣevə(n)
Danish	give	g̥i
Danish_Fjolde	gi	ɡi
Gutnish_Lau	gi	ɡɪː
Old_Swedish	giva	ˈɡiːva
English	give	gɪv
Swedish	ge	je:
Stavangersk	je	jeː
Norwegian	gi	jiː
