# Supplementary material for: Using hybridization networks to retrace the evolution of Indo-European languages
Source: BMC Evol Biol. 2016 Sep 6;16(1):180. doi: 10.1186/s12862-016-0745-6 (PMC5012036; doi:10.1186/s12862-016-0745-6)
Supplement: Additional file 1: — Biolinguistic IE data archive. This file includes phonetic data, data matrices, Newick strings and word trees discussed in this paper as well as Perl and Python scripts for computing the Levenshtein and SCA distances. (ZIP 328 kb) [file 12862_2016_745_MOESM1_ESM.zip › words_IELex_lexeme_data/many.mat.txt]

19
Danish_Fjolde 0.000000 0.500000 0.500000 0.500000 0.500000 0.516667 0.500000 0.666667 0.666667 0.350000 0.500000 0.500000 0.683333 0.666667 0.666667 0.666667 0.666667 0.666667 0.666667 
Norwegian  0.500000 0.000000 0.200000 0.166667 0.000000 0.183333 0.333333 0.500000 0.500000 0.350000 0.200000 0.400000 0.616667 0.600000 0.600000 0.600000 0.600000 0.640000 0.500000 
Stavangersk 0.500000 0.200000 0.000000 0.333333 0.200000 0.350000 0.500000 0.666667 0.666667 0.516667 0.400000 0.400000 0.683333 0.800000 0.800000 0.800000 0.800000 0.640000 0.666667 
Old_Swedish 0.500000 0.166667 0.333333 0.000000 0.166667 0.350000 0.166667 0.333333 0.333333 0.516667 0.333333 0.500000 0.616667 0.666667 0.666667 0.666667 0.666667 0.666667 0.666667 
Danish     0.500000 0.000000 0.200000 0.166667 0.000000 0.183333 0.333333 0.500000 0.500000 0.350000 0.200000 0.400000 0.616667 0.600000 0.600000 0.600000 0.600000 0.640000 0.500000 
Gutnish_Lau 0.516667 0.183333 0.350000 0.350000 0.183333 0.000000 0.350000 0.516667 0.516667 0.333333 0.016667 0.350000 0.683333 0.516667 0.516667 0.516667 0.516667 0.550000 0.516667 
Faroese    0.500000 0.333333 0.500000 0.166667 0.333333 0.350000 0.000000 0.166667 0.166667 0.516667 0.333333 0.433333 0.783333 0.666667 0.666667 0.666667 0.666667 0.666667 0.666667 
Old_Norse  0.666667 0.500000 0.666667 0.333333 0.500000 0.516667 0.166667 0.000000 0.000000 0.683333 0.500000 0.600000 0.783333 0.666667 0.666667 0.666667 0.666667 0.833333 0.833333 
Icelandic_St 0.666667 0.500000 0.666667 0.333333 0.500000 0.516667 0.166667 0.000000 0.000000 0.683333 0.500000 0.600000 0.783333 0.666667 0.666667 0.666667 0.666667 0.833333 0.833333 
Övdalian   0.350000 0.350000 0.516667 0.516667 0.350000 0.333333 0.516667 0.683333 0.683333 0.000000 0.350000 0.350000 0.683333 0.616667 0.616667 0.616667 0.616667 0.616667 0.516667 
Swedish    0.500000 0.200000 0.400000 0.333333 0.200000 0.016667 0.333333 0.500000 0.500000 0.350000 0.000000 0.400000 0.683333 0.600000 0.600000 0.600000 0.600000 0.640000 0.500000 
English    0.500000 0.400000 0.400000 0.500000 0.400000 0.350000 0.433333 0.600000 0.600000 0.350000 0.400000 0.000000 0.683333 0.800000 0.800000 0.800000 0.800000 0.640000 0.666667 
Övdalian   0.683333 0.616667 0.683333 0.616667 0.616667 0.683333 0.783333 0.783333 0.783333 0.683333 0.683333 0.683333 0.000000 0.683333 0.683333 0.683333 0.683333 0.683333 0.850000 
Bulgarian  0.666667 0.600000 0.800000 0.666667 0.600000 0.516667 0.666667 0.666667 0.666667 0.616667 0.600000 0.800000 0.683333 0.000000 0.000000 0.000000 0.000000 0.200000 0.266667 
Russian    0.666667 0.600000 0.800000 0.666667 0.600000 0.516667 0.666667 0.666667 0.666667 0.616667 0.600000 0.800000 0.683333 0.000000 0.000000 0.000000 0.000000 0.200000 0.266667 
Serbocroatian_P 0.666667 0.600000 0.800000 0.666667 0.600000 0.516667 0.666667 0.666667 0.666667 0.616667 0.600000 0.800000 0.683333 0.000000 0.000000 0.000000 0.000000 0.200000 0.266667 
Serbian    0.666667 0.600000 0.800000 0.666667 0.600000 0.516667 0.666667 0.666667 0.666667 0.616667 0.600000 0.800000 0.683333 0.000000 0.000000 0.000000 0.000000 0.200000 0.266667 
Czech      0.666667 0.640000 0.640000 0.666667 0.640000 0.550000 0.666667 0.833333 0.833333 0.616667 0.640000 0.640000 0.683333 0.200000 0.200000 0.200000 0.200000 0.000000 0.433333 
Old_Church_Slavonic 0.666667 0.500000 0.666667 0.666667 0.500000 0.516667 0.666667 0.833333 0.833333 0.516667 0.500000 0.666667 0.850000 0.266667 0.266667 0.266667 0.266667 0.433333 0.000000 
