# Supplementary material for: Using hybridization networks to retrace the evolution of Indo-European languages
Source: BMC Evol Biol. 2016 Sep 6;16(1):180. doi: 10.1186/s12862-016-0745-6 (PMC5012036; doi:10.1186/s12862-016-0745-6)
Supplement: Additional file 1: — Biolinguistic IE data archive. This file includes phonetic data, data matrices, Newick strings and word trees discussed in this paper as well as Perl and Python scripts for computing the Levenshtein and SCA distances. (ZIP 328 kb) [file 12862_2016_745_MOESM1_ESM.zip › words_IELex_lexeme_data/many.txt]

Danish_Fjolde	maneng	ˈmɑnəŋ
Norwegian	mange	ˈmàŋːə
Stavangersk	manɡe	ˈmàŋːə
Old_Swedish	manger	ˈmaŋːer
Danish	mange	ˈmɑŋə
Gutnish_Lau	mangga	ˈmaŋɡɛ
Faroese	mangir	ˈmaŋɡ̊ɪɹ
Old_Norse	margir	ˈmarɡir
Icelandic_St	margir	ˈmarɡ̊ɪr
Övdalian	maungg	mɑʉŋg
Swedish	manga	ˈmɔ̀ŋːa
English	many	'mɛnɪ
Övdalian	mikkel	mɪ̀kːɛl
Bulgarian	mnogo	ˈmnɔɡo
Russian	mnogo	'mnogo
Serbocroatian_P	mnogo	mnôɡo
Serbian	mnogo	mnôɡo
Czech	mnoho	mnoɦo
Old_Church_Slavonic	munogu	mŭnogŭ
