# Supplementary material for: Using hybridization networks to retrace the evolution of Indo-European languages
Source: BMC Evol Biol. 2016 Sep 6;16(1):180. doi: 10.1186/s12862-016-0745-6 (PMC5012036; doi:10.1186/s12862-016-0745-6)
Supplement: Additional file 1: — Biolinguistic IE data archive. This file includes phonetic data, data matrices, Newick strings and word trees discussed in this paper as well as Perl and Python scripts for computing the Levenshtein and SCA distances. (ZIP 328 kb) [file 12862_2016_745_MOESM1_ESM.zip › words_IELex_lexeme_data/mountain.txt]

English	mountain	'maʊntɪn
French	montagne	mɔ̃taɲ
Breton_St	menez	'mẽ:nɛs
Cornish	menydh	'mɛnɪð
Catalan	mont	mon
Spanish	montana	mon'taɲa
Italian	montagna	mon'taɲɲa
Portuguese_St	montanha	mõˈtɐɲɐ
