# Supplementary material for: Using hybridization networks to retrace the evolution of Indo-European languages
Source: BMC Evol Biol. 2016 Sep 6;16(1):180. doi: 10.1186/s12862-016-0745-6 (PMC5012036; doi:10.1186/s12862-016-0745-6)
Supplement: Additional file 1: — Biolinguistic IE data archive. This file includes phonetic data, data matrices, Newick strings and word trees discussed in this paper as well as Perl and Python scripts for computing the Levenshtein and SCA distances. (ZIP 328 kb) [file 12862_2016_745_MOESM1_ESM.zip › words_IELex_lexeme_data/person.txt]

Danish	person	b̥ʰæɐ̯ˈson
Norwegian	person	pæˈʂu:n
Swedish	person	pæˈʂu:n
English	person	'pɜ:sən
French	personne	pɛʀsɔn
Dutch_List	persoon	ˈpɛrson
Italian	persona	per'sona
Catalan	persona	pəɾˈsonə
Gutnish_Lau	parsaun	pɛrˈsoun
Faroese	personur	pɛˈʂɔuːnʊɹ
Danish_Fjolde	pesoon	pəˈsoːn
Icelandic_St	persóna	pʰɛrˈsouːna
