# Supplementary material for: Using hybridization networks to retrace the evolution of Indo-European languages
Source: BMC Evol Biol. 2016 Sep 6;16(1):180. doi: 10.1186/s12862-016-0745-6 (PMC5012036; doi:10.1186/s12862-016-0745-6)
Supplement: Additional file 1: — Biolinguistic IE data archive. This file includes phonetic data, data matrices, Newick strings and word trees discussed in this paper as well as Perl and Python scripts for computing the Levenshtein and SCA distances. (ZIP 328 kb) [file 12862_2016_745_MOESM1_ESM.zip › words_IELex_lexeme_data/root.mat.txt]

28
Catalan    0.000000 0.614286 0.677778 0.420000 0.850000 0.820000 0.820000 0.850000 0.620000 0.620000 0.860000 0.820000 1.020000 0.620000 0.620000 0.620000 0.620000 0.820000 0.620000 0.620000 0.620000 0.820000 0.620000 0.820000 0.442857 0.516667 0.516667 0.820000 
Cornish    0.614286 0.000000 0.522222 0.600000 0.942857 0.685714 0.685714 0.942857 0.657143 0.600000 0.800000 0.800000 0.714286 0.657143 0.657143 0.600000 0.657143 0.657143 0.657143 0.671429 0.600000 0.657143 0.657143 0.742857 0.914286 0.685714 0.714286 0.685714 
Breton_St  0.677778 0.522222 0.000000 0.566667 0.677778 0.677778 0.677778 0.677778 0.788889 0.700000 0.477778 0.566667 0.566667 0.788889 0.788889 0.788889 0.788889 0.788889 0.788889 0.788889 0.788889 0.788889 0.788889 0.722222 0.677778 0.522222 0.655556 0.677778 
Old_Irish  0.420000 0.600000 0.566667 0.000000 1.000000 1.000000 1.000000 0.833333 0.750000 0.750000 0.840000 1.000000 1.000000 0.750000 0.750000 0.750000 0.750000 1.000000 0.750000 0.775000 0.750000 1.000000 0.750000 1.000000 0.714286 0.666667 0.666667 1.000000 
Italian    0.850000 0.942857 0.677778 1.000000 0.000000 0.500000 0.500000 0.333333 0.733333 0.833333 0.533333 0.666667 0.833333 0.733333 0.733333 0.666667 0.733333 0.600000 0.733333 0.750000 0.666667 0.766667 0.733333 0.733333 0.800000 1.000000 0.933333 0.500000 
Portuguese_St 0.820000 0.685714 0.677778 1.000000 0.500000 0.000000 0.000000 0.500000 0.750000 0.750000 0.480000 0.500000 0.600000 0.750000 0.750000 0.750000 0.750000 0.500000 0.750000 0.775000 0.750000 0.750000 0.750000 0.750000 0.857143 0.833333 0.833333 0.000000 
Spanish    0.820000 0.685714 0.677778 1.000000 0.500000 0.000000 0.000000 0.500000 0.750000 0.750000 0.480000 0.500000 0.600000 0.750000 0.750000 0.750000 0.750000 0.500000 0.750000 0.775000 0.750000 0.750000 0.750000 0.750000 0.857143 0.833333 0.833333 0.000000 
French     0.850000 0.942857 0.677778 0.833333 0.333333 0.500000 0.500000 0.000000 0.766667 0.833333 0.533333 0.666667 0.833333 0.766667 0.766667 0.833333 0.766667 0.666667 0.766667 0.783333 0.833333 0.833333 0.766667 0.733333 0.857143 1.000000 1.000000 0.500000 
Faroese    0.620000 0.657143 0.788889 0.750000 0.733333 0.750000 0.750000 0.766667 0.000000 0.750000 0.640000 0.750000 0.680000 0.000000 0.000000 0.133333 0.000000 0.400000 0.000000 0.025000 0.133333 0.250000 0.000000 0.500000 0.714286 0.833333 0.666667 0.750000 
Tadzik     0.620000 0.600000 0.700000 0.750000 0.833333 0.750000 0.750000 0.833333 0.750000 0.000000 0.440000 0.300000 0.440000 0.750000 0.750000 0.750000 0.750000 0.750000 0.750000 0.775000 0.750000 0.750000 0.750000 0.750000 0.857143 0.833333 0.833333 0.750000 
Persian    0.860000 0.800000 0.477778 0.840000 0.533333 0.480000 0.480000 0.533333 0.640000 0.440000 0.000000 0.280000 0.440000 0.640000 0.640000 0.640000 0.640000 0.640000 0.640000 0.660000 0.640000 0.640000 0.640000 0.640000 0.857143 0.833333 0.833333 0.480000 
Greek_Mod  0.820000 0.800000 0.566667 1.000000 0.666667 0.500000 0.500000 0.666667 0.750000 0.300000 0.280000 0.000000 0.200000 0.750000 0.750000 0.750000 0.750000 0.750000 0.750000 0.775000 0.750000 0.750000 0.750000 0.750000 0.857143 0.833333 0.833333 0.500000 
Ancient_Greek 1.020000 0.714286 0.566667 1.000000 0.833333 0.600000 0.600000 0.833333 0.680000 0.440000 0.440000 0.200000 0.000000 0.680000 0.680000 0.600000 0.680000 0.680000 0.680000 0.700000 0.600000 0.680000 0.680000 0.800000 0.914286 0.833333 0.900000 0.600000 
Old_Norse  0.620000 0.657143 0.788889 0.750000 0.733333 0.750000 0.750000 0.766667 0.000000 0.750000 0.640000 0.750000 0.680000 0.000000 0.000000 0.133333 0.000000 0.400000 0.000000 0.025000 0.133333 0.250000 0.000000 0.500000 0.714286 0.833333 0.666667 0.750000 
Old_Swedish 0.620000 0.657143 0.788889 0.750000 0.733333 0.750000 0.750000 0.766667 0.000000 0.750000 0.640000 0.750000 0.680000 0.000000 0.000000 0.133333 0.000000 0.400000 0.000000 0.025000 0.133333 0.250000 0.000000 0.500000 0.714286 0.833333 0.666667 0.750000 
Danish     0.620000 0.600000 0.788889 0.750000 0.666667 0.750000 0.750000 0.833333 0.133333 0.750000 0.640000 0.750000 0.600000 0.133333 0.133333 0.000000 0.133333 0.500000 0.133333 0.125000 0.000000 0.350000 0.133333 0.500000 0.771429 0.833333 0.733333 0.750000 
Icelandic_St 0.620000 0.657143 0.788889 0.750000 0.733333 0.750000 0.750000 0.766667 0.000000 0.750000 0.640000 0.750000 0.680000 0.000000 0.000000 0.133333 0.000000 0.400000 0.000000 0.025000 0.133333 0.250000 0.000000 0.500000 0.714286 0.833333 0.666667 0.750000 
Gutnish_Lau 0.820000 0.657143 0.788889 1.000000 0.600000 0.500000 0.500000 0.666667 0.400000 0.750000 0.640000 0.750000 0.680000 0.400000 0.400000 0.500000 0.400000 0.000000 0.400000 0.425000 0.500000 0.400000 0.400000 0.650000 0.714286 0.833333 0.833333 0.500000 
Swedish    0.620000 0.657143 0.788889 0.750000 0.733333 0.750000 0.750000 0.766667 0.000000 0.750000 0.640000 0.750000 0.680000 0.000000 0.000000 0.133333 0.000000 0.400000 0.000000 0.025000 0.133333 0.250000 0.000000 0.500000 0.714286 0.833333 0.666667 0.750000 
English    0.620000 0.671429 0.788889 0.775000 0.750000 0.775000 0.775000 0.783333 0.025000 0.775000 0.660000 0.775000 0.700000 0.025000 0.025000 0.125000 0.025000 0.425000 0.025000 0.000000 0.125000 0.275000 0.025000 0.525000 0.728571 0.850000 0.683333 0.775000 
Stavangersk 0.620000 0.600000 0.788889 0.750000 0.666667 0.750000 0.750000 0.833333 0.133333 0.750000 0.640000 0.750000 0.600000 0.133333 0.133333 0.000000 0.133333 0.500000 0.133333 0.125000 0.000000 0.350000 0.133333 0.500000 0.771429 0.833333 0.733333 0.750000 
Övdalian   0.820000 0.657143 0.788889 1.000000 0.766667 0.750000 0.750000 0.833333 0.250000 0.750000 0.640000 0.750000 0.680000 0.250000 0.250000 0.350000 0.250000 0.400000 0.250000 0.275000 0.350000 0.000000 0.250000 0.250000 0.800000 0.833333 0.766667 0.750000 
Norwegian  0.620000 0.657143 0.788889 0.750000 0.733333 0.750000 0.750000 0.766667 0.000000 0.750000 0.640000 0.750000 0.680000 0.000000 0.000000 0.133333 0.000000 0.400000 0.000000 0.025000 0.133333 0.250000 0.000000 0.500000 0.714286 0.833333 0.666667 0.750000 
Danish_Fjolde 0.820000 0.742857 0.722222 1.000000 0.733333 0.750000 0.750000 0.733333 0.500000 0.750000 0.640000 0.750000 0.800000 0.500000 0.500000 0.500000 0.500000 0.650000 0.500000 0.525000 0.500000 0.250000 0.500000 0.000000 0.857143 0.833333 0.833333 0.750000 
Frisian    0.442857 0.914286 0.677778 0.714286 0.800000 0.857143 0.857143 0.857143 0.714286 0.857143 0.857143 0.857143 0.914286 0.714286 0.714286 0.771429 0.714286 0.714286 0.714286 0.728571 0.771429 0.800000 0.714286 0.857143 0.000000 0.371429 0.142857 0.857143 
German     0.516667 0.685714 0.522222 0.666667 1.000000 0.833333 0.833333 1.000000 0.833333 0.833333 0.833333 0.833333 0.833333 0.833333 0.833333 0.833333 0.833333 0.833333 0.833333 0.850000 0.833333 0.833333 0.833333 0.833333 0.371429 0.000000 0.266667 0.833333 
Dutch_List 0.516667 0.714286 0.655556 0.666667 0.933333 0.833333 0.833333 1.000000 0.666667 0.833333 0.833333 0.833333 0.900000 0.666667 0.666667 0.733333 0.666667 0.833333 0.666667 0.683333 0.733333 0.766667 0.666667 0.833333 0.142857 0.266667 0.000000 0.833333 
Brazilian  0.820000 0.685714 0.677778 1.000000 0.500000 0.000000 0.000000 0.500000 0.750000 0.750000 0.480000 0.500000 0.600000 0.750000 0.750000 0.750000 0.750000 0.500000 0.750000 0.775000 0.750000 0.750000 0.750000 0.750000 0.857143 0.833333 0.833333 0.000000 
