# Supplementary material for: Using hybridization networks to retrace the evolution of Indo-European languages
Source: BMC Evol Biol. 2016 Sep 6;16(1):180. doi: 10.1186/s12862-016-0745-6 (PMC5012036; doi:10.1186/s12862-016-0745-6)
Supplement: Additional file 1: — Biolinguistic IE data archive. This file includes phonetic data, data matrices, Newick strings and word trees discussed in this paper as well as Perl and Python scripts for computing the Levenshtein and SCA distances. (ZIP 328 kb) [file 12862_2016_745_MOESM1_ESM.zip › words_IELex_lexeme_data/root.txt]

Catalan	arrel	ə'rɛl
Cornish	gwreydh	gwrɛɪð
Breton_St	gwrizienn	'gwrizjɛn
Old_Irish	fren	ɸʹrʹe:n
Italian	radice	ra'ditʃe
Portuguese_St	raiz	ɾɐˈiʃ
Spanish	raiz	ra'iθ
French	racine	ʀasin
Faroese	rot	ɹɔuːt
Tadzik	resa	reʃæ
Persian	rishe	riʃe
Greek_Mod	riza	'riza
Ancient_Greek	rizda	rízda
Old_Norse	rot	roːt
Old_Swedish	rot	roːt
Danish	rod	ʁoˀð
Icelandic_St	rot	rouːt
Gutnish_Lau	raut	rout
Swedish	rot	ru:t
English	root	ru:t
Stavangersk	rod	ʁuːd
Övdalian	ruot	rʉːət
Norwegian	rot	ɾuːt
Danish_Fjolde	ruoj	ɹuoj
Frisian	woartel	'vuatəl
German	Wurzel	'vʊt͜sl̩
Dutch_List	wortel	'wɔrtəl
Brazilian	raiz	xa'is
