# Supplementary material for: Using hybridization networks to retrace the evolution of Indo-European languages
Source: BMC Evol Biol. 2016 Sep 6;16(1):180. doi: 10.1186/s12862-016-0745-6 (PMC5012036; doi:10.1186/s12862-016-0745-6)
Supplement: Additional file 1: — Biolinguistic IE data archive. This file includes phonetic data, data matrices, Newick strings and word trees discussed in this paper as well as Perl and Python scripts for computing the Levenshtein and SCA distances. (ZIP 328 kb) [file 12862_2016_745_MOESM1_ESM.zip › words_IELex_lexeme_data/skin.txt]

Swedish	skinn	ɧɪnː
Icelandic_St	skinn	scɪnː
Danish	skind	sɡ̊ʰenˀ
Stavangersk	sjinn	ʂɪnː
Norwegian	skinn	ʃɪnː
English	skin	skɪn
Old_Norse	skinn	skinː
Old_Swedish	skin	skinː
Gutnish_Lau	skinn	skɪnː
Övdalian	stjinn	stʃɪnː
Danish_Fjolde	skind	sxinʲ
