# Supplementary material for: Using hybridization networks to retrace the evolution of Indo-European languages
Source: BMC Evol Biol. 2016 Sep 6;16(1):180. doi: 10.1186/s12862-016-0745-6 (PMC5012036; doi:10.1186/s12862-016-0745-6)
Supplement: Additional file 1: — Biolinguistic IE data archive. This file includes phonetic data, data matrices, Newick strings and word trees discussed in this paper as well as Perl and Python scripts for computing the Levenshtein and SCA distances. (ZIP 328 kb) [file 12862_2016_745_MOESM1_ESM.zip › words_IELex_lexeme_data/snake.mat.txt]

6
Old_Norse  0.000000 0.166667 0.200000 0.520000 0.600000 0.166667 
Faroese    0.166667 0.000000 0.333333 0.600000 0.600000 0.000000 
English    0.200000 0.333333 0.000000 0.520000 0.600000 0.333333 
Danish     0.520000 0.600000 0.520000 0.000000 0.200000 0.600000 
Danish_Fjolde 0.600000 0.600000 0.600000 0.200000 0.000000 0.600000 
Icelandic_St 0.166667 0.000000 0.333333 0.600000 0.600000 0.000000 
