# Supplementary material for: Using hybridization networks to retrace the evolution of Indo-European languages
Source: BMC Evol Biol. 2016 Sep 6;16(1):180. doi: 10.1186/s12862-016-0745-6 (PMC5012036; doi:10.1186/s12862-016-0745-6)
Supplement: Additional file 1: — Biolinguistic IE data archive. This file includes phonetic data, data matrices, Newick strings and word trees discussed in this paper as well as Perl and Python scripts for computing the Levenshtein and SCA distances. (ZIP 328 kb) [file 12862_2016_745_MOESM1_ESM.zip › words_IELex_lexeme_data/stick.txt]

Danish_Fjolde	stak	sdɔɡ
Danish	stok	sd̥ʰʌg̥ʰ
Frisian	stok	stɔ:k
Dutch_List	stok	stɔk
German	Stock	ʃtɔk
Norwegian	stokk	stɔkː
Stavangersk	stakk	stɔkː
English	stick	stɪk
Gutnish_Lau	stuck	stukː
