# Supplementary material for: Using hybridization networks to retrace the evolution of Indo-European languages
Source: BMC Evol Biol. 2016 Sep 6;16(1):180. doi: 10.1186/s12862-016-0745-6 (PMC5012036; doi:10.1186/s12862-016-0745-6)
Supplement: Additional file 1: — Biolinguistic IE data archive. This file includes phonetic data, data matrices, Newick strings and word trees discussed in this paper as well as Perl and Python scripts for computing the Levenshtein and SCA distances. (ZIP 328 kb) [file 12862_2016_745_MOESM1_ESM.zip › words_IELex_lexeme_data/they.mat.txt]

27
Greek_Mod  0.000000 0.500000 0.850000 0.900000 0.850000 0.600000 0.850000 0.600000 0.600000 1.000000 0.775000 0.900000 0.750000 0.750000 0.900000 1.000000 1.000000 0.750000 0.750000 1.000000 0.750000 0.840000 0.850000 1.000000 0.800000 1.000000 1.000000 
Albanian_T 0.500000 0.000000 0.800000 0.800000 0.800000 0.800000 0.800000 0.800000 0.800000 1.000000 0.775000 1.000000 1.000000 1.000000 1.000000 0.833333 0.750000 0.666667 0.666667 1.000000 1.000000 0.640000 1.000000 1.000000 0.733333 1.000000 1.000000 
Swedish    0.850000 0.800000 0.000000 0.400000 0.000000 0.500000 0.000000 0.500000 0.500000 0.500000 0.775000 1.000000 1.000000 1.000000 1.000000 0.833333 1.000000 0.200000 0.200000 0.600000 0.466667 0.840000 1.000000 0.666667 0.200000 0.750000 0.750000 
English    0.900000 0.800000 0.400000 0.000000 0.400000 0.550000 0.400000 0.550000 0.550000 0.600000 0.725000 0.500000 0.800000 0.800000 0.550000 0.866667 1.000000 0.300000 0.300000 0.450000 0.500000 0.800000 0.700000 0.750000 0.250000 0.700000 0.700000 
Danish     0.850000 0.800000 0.000000 0.400000 0.000000 0.500000 0.000000 0.500000 0.500000 0.500000 0.775000 1.000000 1.000000 1.000000 1.000000 0.833333 1.000000 0.200000 0.200000 0.600000 0.466667 0.840000 1.000000 0.666667 0.200000 0.750000 0.750000 
Danish_Fjolde 0.600000 0.800000 0.500000 0.550000 0.500000 0.000000 0.500000 0.000000 0.000000 0.500000 0.525000 0.866667 0.500000 0.500000 0.800000 1.000000 0.750000 0.700000 0.700000 0.600000 0.466667 0.640000 0.666667 0.666667 0.533333 0.750000 0.750000 
Norwegian  0.850000 0.800000 0.000000 0.400000 0.000000 0.500000 0.000000 0.500000 0.500000 0.500000 0.775000 1.000000 1.000000 1.000000 1.000000 0.833333 1.000000 0.200000 0.200000 0.600000 0.466667 0.840000 1.000000 0.666667 0.200000 0.750000 0.750000 
Gutnish_Lau 0.600000 0.800000 0.500000 0.550000 0.500000 0.000000 0.500000 0.000000 0.000000 0.500000 0.525000 0.866667 0.500000 0.500000 0.800000 1.000000 0.750000 0.700000 0.700000 0.600000 0.466667 0.640000 0.666667 0.666667 0.533333 0.750000 0.750000 
Stavangersk 0.600000 0.800000 0.500000 0.550000 0.500000 0.000000 0.500000 0.000000 0.000000 0.500000 0.525000 0.866667 0.500000 0.500000 0.800000 1.000000 0.750000 0.700000 0.700000 0.600000 0.466667 0.640000 0.666667 0.666667 0.533333 0.750000 0.750000 
Övdalian   1.000000 1.000000 0.500000 0.600000 0.500000 0.500000 0.500000 0.500000 0.500000 0.000000 1.025000 1.000000 0.750000 0.750000 0.900000 1.000000 0.750000 0.600000 0.600000 0.600000 0.350000 0.640000 0.750000 0.500000 0.600000 0.750000 0.750000 
Italian    0.775000 0.775000 0.775000 0.725000 0.775000 0.525000 0.775000 0.525000 0.525000 1.025000 0.000000 0.675000 0.525000 0.525000 0.425000 0.850000 0.775000 0.775000 0.775000 0.775000 0.775000 0.860000 0.575000 0.525000 0.775000 0.775000 0.775000 
Welsh_N    0.900000 1.000000 1.000000 0.500000 1.000000 0.866667 1.000000 0.866667 0.866667 1.000000 0.675000 0.000000 0.866667 0.866667 0.666667 1.000000 1.000000 1.000000 1.000000 0.900000 1.000000 0.680000 0.866667 1.000000 1.000000 0.900000 0.900000 
Cornish    0.750000 1.000000 1.000000 0.800000 1.000000 0.500000 1.000000 0.500000 0.500000 0.750000 0.525000 0.866667 0.000000 0.000000 0.800000 1.000000 0.750000 1.000000 1.000000 0.750000 0.666667 0.640000 0.666667 0.666667 0.733333 0.750000 0.750000 
Breton_St  0.750000 1.000000 1.000000 0.800000 1.000000 0.500000 1.000000 0.500000 0.500000 0.750000 0.525000 0.866667 0.000000 0.000000 0.800000 1.000000 0.750000 1.000000 1.000000 0.750000 0.666667 0.640000 0.666667 0.666667 0.733333 0.750000 0.750000 
Frisian    0.900000 1.000000 1.000000 0.550000 1.000000 0.800000 1.000000 0.800000 0.800000 0.900000 0.425000 0.666667 0.800000 0.800000 0.000000 0.833333 0.650000 1.000000 1.000000 0.900000 0.866667 0.760000 0.600000 0.533333 0.733333 0.900000 0.900000 
Oriya      1.000000 0.833333 0.833333 0.866667 0.833333 1.000000 0.833333 1.000000 1.000000 1.000000 0.850000 1.000000 1.000000 1.000000 0.833333 0.000000 0.666667 0.833333 0.833333 0.833333 0.833333 0.833333 0.866667 0.666667 0.833333 0.833333 0.833333 
Irish_B    1.000000 0.750000 1.000000 1.000000 1.000000 0.750000 1.000000 0.750000 0.750000 0.750000 0.775000 1.000000 0.750000 0.750000 0.650000 0.666667 0.000000 1.000000 1.000000 1.000000 0.750000 0.320000 0.550000 0.500000 1.000000 1.000000 1.000000 
Bulgarian  0.750000 0.666667 0.200000 0.300000 0.200000 0.700000 0.200000 0.700000 0.700000 0.600000 0.775000 1.000000 1.000000 1.000000 1.000000 0.833333 1.000000 0.000000 0.000000 0.500000 0.333333 0.840000 1.000000 0.666667 0.066667 0.750000 0.750000 
Marathi    0.750000 0.666667 0.200000 0.300000 0.200000 0.700000 0.200000 0.700000 0.700000 0.600000 0.775000 1.000000 1.000000 1.000000 1.000000 0.833333 1.000000 0.000000 0.000000 0.500000 0.333333 0.840000 1.000000 0.666667 0.066667 0.750000 0.750000 
Faroese    1.000000 1.000000 0.600000 0.450000 0.600000 0.600000 0.600000 0.600000 0.600000 0.600000 0.775000 0.900000 0.750000 0.750000 0.900000 0.833333 1.000000 0.500000 0.500000 0.000000 0.500000 0.840000 0.750000 0.750000 0.550000 0.250000 0.250000 
Macedonian 0.750000 1.000000 0.466667 0.500000 0.466667 0.466667 0.466667 0.466667 0.466667 0.350000 0.775000 1.000000 0.666667 0.666667 0.866667 0.833333 0.750000 0.333333 0.333333 0.500000 0.000000 0.640000 0.666667 0.333333 0.333333 0.750000 0.750000 
Assamese   0.840000 0.640000 0.840000 0.800000 0.840000 0.640000 0.840000 0.640000 0.640000 0.640000 0.860000 0.680000 0.640000 0.640000 0.760000 0.833333 0.320000 0.840000 0.840000 0.840000 0.640000 0.000000 0.640000 0.640000 0.800000 0.840000 0.840000 
Dutch_List 0.850000 1.000000 1.000000 0.700000 1.000000 0.666667 1.000000 0.666667 0.666667 0.750000 0.575000 0.866667 0.666667 0.666667 0.600000 0.866667 0.550000 1.000000 1.000000 0.750000 0.666667 0.640000 0.000000 0.400000 1.000000 0.750000 0.750000 
German     1.000000 1.000000 0.666667 0.750000 0.666667 0.666667 0.666667 0.666667 0.666667 0.500000 0.525000 1.000000 0.666667 0.666667 0.533333 0.666667 0.500000 0.666667 0.666667 0.750000 0.333333 0.640000 0.400000 0.000000 0.666667 0.750000 0.750000 
Old_Swedish 0.800000 0.733333 0.200000 0.250000 0.200000 0.533333 0.200000 0.533333 0.533333 0.600000 0.775000 1.000000 0.733333 0.733333 0.733333 0.833333 1.000000 0.066667 0.066667 0.550000 0.333333 0.800000 1.000000 0.666667 0.000000 0.800000 0.800000 
Icelandic_St 1.000000 1.000000 0.750000 0.700000 0.750000 0.750000 0.750000 0.750000 0.750000 0.750000 0.775000 0.900000 0.750000 0.750000 0.900000 0.833333 1.000000 0.750000 0.750000 0.250000 0.750000 0.840000 0.750000 0.750000 0.800000 0.000000 0.000000 
Old_Norse  1.000000 1.000000 0.750000 0.700000 0.750000 0.750000 0.750000 0.750000 0.750000 0.750000 0.775000 0.900000 0.750000 0.750000 0.900000 0.833333 1.000000 0.750000 0.750000 0.250000 0.750000 0.840000 0.750000 0.750000 0.800000 0.000000 0.000000 
