# Supplementary material for: Using hybridization networks to retrace the evolution of Indo-European languages
Source: BMC Evol Biol. 2016 Sep 6;16(1):180. doi: 10.1186/s12862-016-0745-6 (PMC5012036; doi:10.1186/s12862-016-0745-6)
Supplement: Additional file 1: — Biolinguistic IE data archive. This file includes phonetic data, data matrices, Newick strings and word trees discussed in this paper as well as Perl and Python scripts for computing the Levenshtein and SCA distances. (ZIP 328 kb) [file 12862_2016_745_MOESM1_ESM.zip › words_IELex_lexeme_data/they.txt]

Greek_Mod	afti	afˈti
Albanian_T	ata	aˈta
Swedish	de	dɔmː
English	they	ðɛɪ
Danish	de	di
Danish_Fjolde	di	di
Norwegian	de	diː
Gutnish_Lau	di	dɪː
Stavangersk	di	diː, di
Övdalian	dier	dɪɛːr
Italian	essi	es'si
Welsh_N	hwy	hwi
Cornish	i	i
Breton_St	i	i
Frisian	sy	sɛɪ
Oriya	semane	semane
Irish_B	siad	ʃiəd
Bulgarian	te	tɛ
Marathi	te	te
Faroese	teir	tʰaiːɹ
Macedonian	tie	tiɛ
Assamese	xihat	xihɒ̃t
Dutch_List	zij	zɛi
German	sie	zi:
Old_Swedish	the	ˈθeː
Icelandic_St	þeir	θeiːr
Old_Norse	þeir	θɛir
