# Supplementary material for: Using hybridization networks to retrace the evolution of Indo-European languages
Source: BMC Evol Biol. 2016 Sep 6;16(1):180. doi: 10.1186/s12862-016-0745-6 (PMC5012036; doi:10.1186/s12862-016-0745-6)
Supplement: Additional file 1: — Biolinguistic IE data archive. This file includes phonetic data, data matrices, Newick strings and word trees discussed in this paper as well as Perl and Python scripts for computing the Levenshtein and SCA distances. (ZIP 328 kb) [file 12862_2016_745_MOESM1_ESM.zip › words_IELex_lexeme_data/tree.mat.txt]

18
Greek_Mod  0.000000 0.525000 0.700000 0.525000 0.650000 0.650000 0.650000 0.650000 0.700000 0.700000 0.700000 0.700000 0.700000 0.700000 0.700000 0.700000 0.700000 0.712500 
Bulgarian  0.525000 0.000000 0.680000 0.166667 0.600000 0.200000 0.200000 0.600000 0.680000 0.680000 0.680000 0.680000 0.680000 0.680000 0.680000 0.680000 0.680000 0.700000 
Danish     0.700000 0.680000 0.000000 0.733333 0.600000 0.600000 0.600000 0.566667 0.500000 0.250000 0.250000 0.250000 0.250000 0.250000 0.250000 0.250000 0.250000 0.275000 
Russian    0.525000 0.166667 0.733333 0.000000 0.333333 0.333333 0.333333 0.433333 0.733333 0.566667 0.733333 0.733333 0.733333 0.566667 0.566667 0.566667 0.733333 0.583333 
Old_Church_Slavonic 0.650000 0.600000 0.600000 0.333333 0.000000 0.500000 0.500000 0.433333 0.600000 0.350000 0.600000 0.600000 0.600000 0.350000 0.350000 0.350000 0.600000 0.375000 
Serbian    0.650000 0.200000 0.600000 0.333333 0.500000 0.000000 0.000000 0.433333 0.600000 0.600000 0.600000 0.600000 0.600000 0.600000 0.600000 0.600000 0.600000 0.625000 
Serbocroatian_P 0.650000 0.200000 0.600000 0.333333 0.500000 0.000000 0.000000 0.433333 0.600000 0.600000 0.600000 0.600000 0.600000 0.600000 0.600000 0.600000 0.600000 0.625000 
Polish     0.650000 0.600000 0.566667 0.433333 0.433333 0.433333 0.433333 0.000000 0.733333 0.566667 0.733333 0.733333 0.733333 0.566667 0.566667 0.566667 0.733333 0.583333 
Faroese    0.700000 0.680000 0.500000 0.733333 0.600000 0.600000 0.600000 0.733333 0.000000 0.333333 0.333333 0.500000 0.500000 0.333333 0.333333 0.333333 0.500000 0.275000 
Icelandic_St 0.700000 0.680000 0.250000 0.566667 0.350000 0.600000 0.600000 0.566667 0.333333 0.000000 0.333333 0.500000 0.500000 0.000000 0.000000 0.000000 0.500000 0.025000 
Old_Swedish 0.700000 0.680000 0.250000 0.733333 0.600000 0.600000 0.600000 0.733333 0.333333 0.333333 0.000000 0.250000 0.250000 0.333333 0.333333 0.333333 0.250000 0.275000 
Övdalian   0.700000 0.680000 0.250000 0.733333 0.600000 0.600000 0.600000 0.733333 0.500000 0.500000 0.250000 0.000000 0.250000 0.500000 0.500000 0.500000 0.000000 0.525000 
Swedish    0.700000 0.680000 0.250000 0.733333 0.600000 0.600000 0.600000 0.733333 0.500000 0.500000 0.250000 0.250000 0.000000 0.500000 0.500000 0.500000 0.250000 0.525000 
Old_Norse  0.700000 0.680000 0.250000 0.566667 0.350000 0.600000 0.600000 0.566667 0.333333 0.000000 0.333333 0.500000 0.500000 0.000000 0.000000 0.000000 0.500000 0.025000 
Stavangersk 0.700000 0.680000 0.250000 0.566667 0.350000 0.600000 0.600000 0.566667 0.333333 0.000000 0.333333 0.500000 0.500000 0.000000 0.000000 0.000000 0.500000 0.025000 
Norwegian  0.700000 0.680000 0.250000 0.566667 0.350000 0.600000 0.600000 0.566667 0.333333 0.000000 0.333333 0.500000 0.500000 0.000000 0.000000 0.000000 0.500000 0.025000 
Gutnish_Lau 0.700000 0.680000 0.250000 0.733333 0.600000 0.600000 0.600000 0.733333 0.500000 0.500000 0.250000 0.000000 0.250000 0.500000 0.500000 0.500000 0.000000 0.525000 
English    0.712500 0.700000 0.275000 0.583333 0.375000 0.625000 0.625000 0.583333 0.275000 0.025000 0.275000 0.525000 0.525000 0.025000 0.025000 0.025000 0.525000 0.000000 
