# Supplementary material for: Using hybridization networks to retrace the evolution of Indo-European languages
Source: BMC Evol Biol. 2016 Sep 6;16(1):180. doi: 10.1186/s12862-016-0745-6 (PMC5012036; doi:10.1186/s12862-016-0745-6)
Supplement: Additional file 1: — Biolinguistic IE data archive. This file includes phonetic data, data matrices, Newick strings and word trees discussed in this paper as well as Perl and Python scripts for computing the Levenshtein and SCA distances. (ZIP 328 kb) [file 12862_2016_745_MOESM1_ESM.zip › words_IELex_lexeme_data/tree.txt]

Greek_Mod	dhendron	ˈðe̞n̪ðro̞n
Bulgarian	dervo	dɤˈrvɔ
Danish	trae	d̥ʰʁɛˀ
Russian	derevo	'dʲerʲevo
Old_Church_Slavonic	drev	drævo
Serbian	drvo	drʋo
Serbocroatian_P	drvo	dr̂ʋo
Polish	drzewo	ˈdʒɛvɔ
Faroese	træ	tʰɹɛaː
Icelandic_St	tre	tʰrjɛː
Old_Swedish	tra	træː
Övdalian	trai	trɑɪ
Swedish	trad	trɛ:(d)
Old_Norse	tre	treː
Stavangersk	tre	tʁeː
Norwegian	tre	tɾeː
Gutnish_Lau	trai	trɛɪ
English	tree	tri:
