# Supplementary material for: Using hybridization networks to retrace the evolution of Indo-European languages
Source: BMC Evol Biol. 2016 Sep 6;16(1):180. doi: 10.1186/s12862-016-0745-6 (PMC5012036; doi:10.1186/s12862-016-0745-6)
Supplement: Additional file 1: — Biolinguistic IE data archive. This file includes phonetic data, data matrices, Newick strings and word trees discussed in this paper as well as Perl and Python scripts for computing the Levenshtein and SCA distances. (ZIP 328 kb) [file 12862_2016_745_MOESM1_ESM.zip › words_IELex_lexeme_data/vomit.mat.txt]

12
Assamese   0.000000 0.285714 0.200000 0.200000 0.857143 0.657143 0.485714 0.342857 0.300000 0.200000 0.685714 0.685714 
Bihari     0.285714 0.000000 0.485714 0.485714 1.000000 0.800000 0.680000 0.480000 0.550000 0.485714 0.760000 0.760000 
Spanish    0.200000 0.485714 0.000000 0.000000 0.857143 0.657143 0.285714 0.285714 0.125000 0.000000 0.657143 0.657143 
Catalan    0.200000 0.485714 0.000000 0.000000 0.857143 0.657143 0.285714 0.285714 0.125000 0.000000 0.657143 0.657143 
Greek_Mod  0.857143 1.000000 0.857143 0.857143 0.000000 0.750000 0.800000 0.800000 0.875000 0.857143 1.000000 1.000000 
Ossetic    0.657143 0.800000 0.657143 0.657143 0.750000 0.000000 0.520000 0.520000 0.700000 0.657143 0.750000 0.750000 
English    0.485714 0.680000 0.285714 0.285714 0.800000 0.520000 0.000000 0.200000 0.375000 0.285714 0.520000 0.520000 
French     0.342857 0.480000 0.285714 0.285714 0.800000 0.520000 0.200000 0.000000 0.375000 0.285714 0.520000 0.520000 
Italian    0.300000 0.550000 0.125000 0.125000 0.875000 0.700000 0.375000 0.375000 0.000000 0.125000 0.700000 0.700000 
Portuguese_St 0.200000 0.485714 0.000000 0.000000 0.857143 0.657143 0.285714 0.285714 0.125000 0.000000 0.657143 0.657143 
Iron_Ossetic 0.685714 0.760000 0.657143 0.657143 1.000000 0.750000 0.520000 0.520000 0.700000 0.657143 0.000000 0.000000 
Digor_Ossetic 0.685714 0.760000 0.657143 0.657143 1.000000 0.750000 0.520000 0.520000 0.700000 0.657143 0.000000 0.000000 
