# Supplementary material for: Using hybridization networks to retrace the evolution of Indo-European languages
Source: BMC Evol Biol. 2016 Sep 6;16(1):180. doi: 10.1186/s12862-016-0745-6 (PMC5012036; doi:10.1186/s12862-016-0745-6)
Supplement: Additional file 1: — Biolinguistic IE data archive. This file includes phonetic data, data matrices, Newick strings and word trees discussed in this paper as well as Perl and Python scripts for computing the Levenshtein and SCA distances. (ZIP 328 kb) [file 12862_2016_745_MOESM1_ESM.zip › words_IELex_lexeme_data/vomit.txt]

Assamese	bomikar	bɔmikɒr
Bihari	bokar	bokar
Spanish	vomitar	bomi'taɾ
Catalan	vomitar	'bumi'ta
Greek_Mod	emo	e̞ˈmo̞
Ossetic	omyn	omɨn
English	vomit	'vɑmɪt
French	vomir	vɔmiʀ
Italian	vomitare	vomi'tare
Portuguese_St	vomitar	vumiˈtaɾ
Iron_Ossetic	wom	wom-
Digor_Ossetic	wom	wom-
