# Supplementary material for: Using hybridization networks to retrace the evolution of Indo-European languages
Source: BMC Evol Biol. 2016 Sep 6;16(1):180. doi: 10.1186/s12862-016-0745-6 (PMC5012036; doi:10.1186/s12862-016-0745-6)
Supplement: Additional file 1: — Biolinguistic IE data archive. This file includes phonetic data, data matrices, Newick strings and word trees discussed in this paper as well as Perl and Python scripts for computing the Levenshtein and SCA distances. (ZIP 328 kb) [file 12862_2016_745_MOESM1_ESM.zip › words_IELex_lexeme_data/wing.mat.txt]

12
Icelandic_St 0.000000 0.285714 0.142857 0.428571 0.428571 0.571429 0.442857 0.571429 0.571429 0.571429 0.528571 0.657143 
Faroese    0.285714 0.000000 0.500000 0.500000 0.500000 0.500000 0.516667 0.500000 0.500000 0.500000 0.783333 0.600000 
Old_Norse  0.142857 0.500000 0.000000 0.333333 0.333333 0.500000 0.350000 0.500000 0.500000 0.500000 0.450000 0.600000 
Danish_Fjolde 0.428571 0.500000 0.333333 0.000000 0.000000 0.400000 0.220000 0.400000 0.400000 0.400000 0.450000 0.400000 
Stavangersk 0.428571 0.500000 0.333333 0.000000 0.000000 0.400000 0.220000 0.400000 0.400000 0.400000 0.450000 0.400000 
Danish     0.571429 0.500000 0.500000 0.400000 0.400000 0.000000 0.420000 0.000000 0.000000 0.000000 0.450000 0.320000 
Gutnish_Lau 0.442857 0.516667 0.350000 0.220000 0.220000 0.420000 0.000000 0.420000 0.420000 0.420000 0.266667 0.340000 
Old_Swedish 0.571429 0.500000 0.500000 0.400000 0.400000 0.000000 0.420000 0.000000 0.000000 0.000000 0.450000 0.320000 
Swedish    0.571429 0.500000 0.500000 0.400000 0.400000 0.000000 0.420000 0.000000 0.000000 0.000000 0.450000 0.320000 
Norwegian  0.571429 0.500000 0.500000 0.400000 0.400000 0.000000 0.420000 0.000000 0.000000 0.000000 0.450000 0.320000 
Övdalian   0.528571 0.783333 0.450000 0.450000 0.450000 0.450000 0.266667 0.450000 0.450000 0.450000 0.000000 0.183333 
English    0.657143 0.600000 0.600000 0.400000 0.400000 0.320000 0.340000 0.320000 0.320000 0.320000 0.183333 0.000000 
