# Supplementary material for: Using hybridization networks to retrace the evolution of Indo-European languages
Source: BMC Evol Biol. 2016 Sep 6;16(1):180. doi: 10.1186/s12862-016-0745-6 (PMC5012036; doi:10.1186/s12862-016-0745-6)
Supplement: Additional file 1: — Biolinguistic IE data archive. This file includes phonetic data, data matrices, Newick strings and word trees discussed in this paper as well as Perl and Python scripts for computing the Levenshtein and SCA distances. (ZIP 328 kb) [file 12862_2016_745_MOESM1_ESM.zip › words_IELex_lexeme_data/wing.txt]

Icelandic_St	vaengur	ˈvaiŋɡ̊ʏr
Faroese	vongur	ˈvɔŋɡ̊ʊɹ
Old_Norse	vaengr	vɛnɣr
Danish_Fjolde	veng	veŋ
Stavangersk	veng	ʋɛŋː
Danish	vinge	ˈveŋə
Gutnish_Lau	vangg	vɛŋɡ
Old_Swedish	vinge	ˈviŋːe
Swedish	vinge	ˈvɪ̀ŋːə
Norwegian	vinge	ˈʋɪ̀ŋːə
Övdalian	waingg	wɑɪŋg
English	wing	wɪŋ
