# Supplementary material for: Using hybridization networks to retrace the evolution of Indo-European languages
Source: BMC Evol Biol. 2016 Sep 6;16(1):180. doi: 10.1186/s12862-016-0745-6 (PMC5012036; doi:10.1186/s12862-016-0745-6)
Supplement: Additional file 1: — Biolinguistic IE data archive. This file includes phonetic data, data matrices, Newick strings and word trees discussed in this paper as well as Perl and Python scripts for computing the Levenshtein and SCA distances. (ZIP 328 kb) [file 12862_2016_745_MOESM1_ESM.zip › words_IELex_phonological_data/bark.mat.txt]

13
Old_Norse 0.000 0.126 0.126 0.260 0.235 0.147 0.260 0.260 0.398 0.330 0.260 0.398 0.211 
Icelandic 0.126 0.000 0.000 0.340 0.317 0.040 0.340 0.340 0.480 0.403 0.340 0.480 0.162 
Faroese   0.126 0.000 0.000 0.340 0.317 0.040 0.340 0.340 0.480 0.403 0.340 0.480 0.162 
Norwegian 0.260 0.340 0.340 0.000 0.029 0.317 0.000 0.000 0.195 0.159 0.000 0.195 0.200 
Stavanger 0.235 0.317 0.317 0.029 0.000 0.340 0.029 0.029 0.228 0.186 0.029 0.228 0.173 
Old_Swedi 0.147 0.040 0.040 0.317 0.340 0.000 0.317 0.317 0.453 0.380 0.317 0.453 0.168 
Swedish   0.260 0.340 0.340 0.000 0.029 0.317 0.000 0.000 0.195 0.159 0.000 0.195 0.200 
Övdalian  0.260 0.340 0.340 0.000 0.029 0.317 0.000 0.000 0.195 0.159 0.000 0.195 0.200 
Danish    0.398 0.480 0.480 0.195 0.228 0.453 0.195 0.195 0.000 0.297 0.195 0.000 0.340 
Danish_Fj 0.330 0.403 0.403 0.159 0.186 0.380 0.159 0.159 0.297 0.000 0.159 0.297 0.279 
Gutnish_L 0.260 0.340 0.340 0.000 0.029 0.317 0.000 0.000 0.195 0.159 0.000 0.195 0.200 
English   0.398 0.480 0.480 0.195 0.228 0.453 0.195 0.195 0.000 0.297 0.195 0.000 0.340 
German    0.211 0.162 0.162 0.200 0.173 0.168 0.200 0.200 0.340 0.279 0.200 0.340 0.000 
